# Supplementary material for: Genetic Variability of Arabidopsis thaliana Mature Root System Architecture and Genome-Wide Association Study
Source: Front Plant Sci. 2022 Jan 28;12:814110. doi: 10.3389/fpls.2021.814110 (PMC8831901; doi:10.3389/fpls.2021.814110)
Supplement: Supplementary file 5 [file Table_2.XLSX]

## Sheet: Sheet1
Table S3: Two models created to divide the root growth zones in rhizo-sheets.
	Model 1									Model 2
	The root system is being split up along it's depth into 5 fragments, which are equal in size. The size of the fragments are determined by the size of the RhizoSheet. The root area within each fragment gets analysed seperately. => more info about the Root Development in function of the depth within the RhizoSheet									The root system gets split along it's depth into 3 fragments, which are equal in size. The size of the fragments is determined by the Root Depth value of the root system. The root area within each fragment gets analysed seperately. => more info about the Root Development in function of the Root length
	Extra info Root area graphs model 1									Extra info Root area graphs model 2
