# Supplementary material for: Genetic Variability of Arabidopsis thaliana Mature Root System Architecture and Genome-Wide Association Study
Source: Front Plant Sci. 2022 Jan 28;12:814110. doi: 10.3389/fpls.2021.814110 (PMC8831901; doi:10.3389/fpls.2021.814110)
Supplement: Supplementary file 6 [file Table_3.XLSX]

## Sheet: Sheet1
Supplementary Table 3: Means for 15 RSA traits measured on 241 accession with country of origin and climate data
accession name	ID	Length Distribution	Projected Area	Convex Area	Solidity	Total Root Length	Shoot biomass	Root biomass	Shoot/Root biomass	Root Depth	Root Width	Width/depth ratio	PR length	1st order LRs	Total number of LRs	LR density	country of origin	Elevation	Temp Mean {C}	Precipitation sum {mm}
ICE-181 (Mitterberg-1)	98023	1.55242	4.71269	104.335	0.0461776	198.341	0.0829375	0.04205	1.97235	15.6859	10.6479	0.678822	15.9375	73.625	290.625	0.219998	IT	516	5.9	1304.3
ICE-70 (Borsk-2)	98039	1.83482	3.90615	97.4517	0.0408034	182.088	0.04795	0.0292833	1.63745	18.5432	8.923	0.481199	19.1067	74.8333	269	0.258537	RU	74	5.5	532.8
Sap-0	8378	1.66091	3.32159	86.5983	0.0389987	169.863	0.060075	0.0272667	2.20324	17.7669	8.48892	0.477795	18.0842	80.1667	267.667	0.230508	CZ	494	9.1	594.9
Wl-0	7411	1.33416	3.78188	81.1057	0.0470013	171.451	0.08255	0.034	2.42794	15.2816	9.00316	0.589149	15.405	82	308.25	0.188577	DE	700	8.4	1104.3
Ob-0	7276	1.54393	3.3551	78.1613	0.0449701	152.748	0.07395	0.031325	2.36073	16.1487	5.97785	0.370174	16.2975	101	662.25	0.162706	DE	200	10.3	662.2
Nemrut-1	9257	2.567	2.46435	76.4379	0.0326947	115.2	0.0556455	0.0216273	2.57293	16.1139	8.44476	0.524066	16.2045	69.8182	192.091	0.239971	TR	2264	8.7	704.8
ICE-75 (Krazo-2)	98043	1.64332	3.60729	78.7383	0.0450611	158.245	0.0611375	0.0264625	2.31034	16.9778	7.96361	0.469059	17.6725	87.375	231	0.213369	RU	135	5.3	527.8
Li2:1	7223	1.45172	3.02354	73.6306	0.041625	133.844	0.0573364	0.0254273	2.25492	15.5984	7.82854	0.501881	15.7391	75.2727	188.364	0.218809	DE	135	9.9	694.5
Sha	6962	2.13417	3.17144	70.091	0.0453619	160.867	0.0594571	0.0245714	2.41977	14.1103	8.82459	0.6254	14.1286	78.5714	224	0.188659	AF	4185	3.2	534.1
ICE-150 (Sij-1)	98017	1.935	3.7398	70.2574	0.0548717	189.792	0.100836	0.0310286	3.24977	14.8445	7.74729	0.521897	15.0421	87.3571	331.786	0.181028	KG	2619	2.6	607.7
Kas-2	8424	1.48781	3.93192	68.5283	0.0573342	199.377	0.0843556	0.0345111	2.4443	14.9318	7.50563	0.502661	15.0689	84	705	0.181969	IN	5296	-4.6	193.8
Wc-1	7404	0.985349	3.88182	69.0077	0.057935	198.109	0.06975	0.0359667	1.9393	14.635	8.26688	0.56487	14.87	83.8333	375	0.177456	DE	39	9.8	660.8
Koch-1	9185	1.49261	3.23324	55.4507	0.0685696	169.408	0.0835	0.03094	2.69877	13.1304	6.53291	0.497542	14.195	74	329.25	0.19744	UA	174	8.5	609
Wei-0	6979	1.58278	3.14537	63.7565	0.0496077	151.869	0.0814667	0.0271333	3.00246	14.1681	7.327	0.517149	14.3767	78	498.333	0.190717	CH	626	9.5	1231.7
Ms-0	6938	1.5555	2.24052	65.5268	0.0367557	112.083	0.0567444	0.0192556	2.94691	16.3615	6.98101	0.426674	16.6967	77.2222	207.444	0.216867	RU	132	6.1	691.7
Yeg-1	9127	1.52479	3.23787	64.9538	0.0525454	138.299	0.063375	0.02575	2.46117	14.6429	7.07278	0.483017	15.0317	82.6667	307.417	0.186863	AM	1528	9.7	378.4
Ta-0	8389	0.935788	3.41508	61.2579	0.0561178	176.303	0.0790833	0.0266167	2.9712	14.7521	7.02743	0.476368	15.025	73.6667	268	0.209439	CZ	624	8.7	652.6
Per-1	8354	1.32546	3.28008	61.1455	0.0541072	160.98	0.05006	0.02439	2.05248	13.75	7.30886	0.531554	13.9056	71.5556	328.889	0.196441	RU	276	2.6	604
NFA-10	6943	1.49959	3.56897	61.1518	0.0595765	183.63	0.0650667	0.0299167	2.17493	15.0485	6.53059	0.433969	15.4417	88.1667	397	0.17745	UK	71	10.4	781
ICE-152 (Sij-2)	98015	2.33462	3.27434	62.0867	0.051411	172.284	0.08208	0.02478	3.31235	14.3297	7.06962	0.493353	14.421	72.7	327.1	0.216933	KG	2619	2.6	607.7
Hn-0	7165	1.09025	3.424	62.0483	0.0581148	178.948	0.0649714	0.0296714	2.1897	14.4268	6.64828	0.46083	14.6471	88.5714	578.429	0.165477	DE	264	9	816.6
Vash-1	9116	1.62481	3.02288	59.2954	0.0517784	159.264	0.0482778	0.0226	2.13618	16.2096	6.49719	0.400824	16.5356	97.7778	334.222	0.170716	GE	408	13.5	570.2
ICE-61 (Stepn-1)	98037	1.92937	2.40632	59.3605	0.0425515	117.278	0.0397308	0.0217154	1.82961	15.7147	6.6962	0.426111	15.8738	82.7692	255.615	0.196866	RU	275	3.1	464.9
Da(1)-12	7460	1.35798	2.93362	58.9004	0.0509613	140.311	0.06191	0.02338	2.64799	14.5449	6.84494	0.470606	14.692	79.2	373.5	0.189061	CZ	494	8.3	690.6
Sp-0	7343	1.34913	2.94582	57.4556	0.0515315	145.692	0.05386	0.02072	2.59942	14.6709	6.41013	0.436928	14.33	80.6	348.4	0.178776	DE	34	10.1	581.5
Bor-1	5837	1.61189	2.84292	58.198	0.0496591	123.498	0.053125	0.0269625	1.97033	14.9747	6.62104	0.442149	15.1825	68.375	403.625	0.223762	CZ	520	8.6	598.6
Sorbo	6963	1.77871	2.83118	56.3679	0.0515838	129.016	0.0721556	0.0257889	2.79793	13.0837	7.33615	0.560709	13.2322	79.5556	450.111	0.171751	TJ	646	15.3	451.1
Or-0	7282	0.841985	3.36593	59.3104	0.0599558	177.767	0.06534	0.02824	2.31374	17.1215	5.76203	0.336537	17.466	111.8	447.6	0.157598	DE	147	9.9	694.5
Eden-1	6009	1.36094	3.32194	57.3762	0.0610161	172.427	0.05757	0.02681	2.14733	15.8456	6.13038	0.386883	15.6178	86.7778	363	0.184907	SE	0	4.1	685.4
Kz-1	6930	1.41803	3.06122	55.7357	0.0549019	150.65	0.0645625	0.024125	2.67617	13.2065	6.89478	0.522075	13.23	88.5	428	0.151303	KZ	639	4.1	303.8
Omo2-3	7519	2.3336	2.11636	57.5483	0.0403751	106.095	0.0401231	0.0173692	2.31001	14.9611	6.9075	0.461699	15.0969	61.3846	424.615	0.261085	SE	14	8	590
Niel-2	98054	0.903917	3.20045	54.6827	0.0586552	165.552	0.064425	0.0277	2.32581	15.519	4.79589	0.309033	16.38	105.5	548.5	0.155664	DE	501	9.8	817.3
Ove-0	7287	1.07923	2.88732	54.423	0.0551443	152.63	0.0529667	0.0230889	2.29403	14.8481	6.27918	0.422895	14.9378	90.6667	391.333	0.168486	DE	3	9.9	761.3
NFA-8	6944	1.11873	2.79019	52.9583	0.0536311	128.334	0.05001	0.02246	2.22663	14.1057	6.43165	0.455961	14.196	76	199.4	0.19431	UK	71	10.4	781
ICE-138 (Leb-3)	98016	1.54067	3.3831	54.7699	0.0625506	189.17	0.0622615	0.0250538	2.48511	16.2644	5.65287	0.347562	16.6018	108.545	350.273	0.1557	RU	248	3.9	381
Dja-1	9343	1.27962	3.1435	52.9853	0.0594282	155.685	0.0757667	0.0304	2.49232	12.7152	6.67827	0.52522	13.0683	79.8333	282.5	0.166476	KG	2991	4.7	442.7
Pu2-23	6951	1.57107	2.94752	52.8353	0.0583167	155.828	0.0707667	0.0279556	2.5314	14.5816	6.27918	0.430625	14.6856	92.1111	761	0.16222	CZ	492	8.6	598.6
ICE-50 (Toufl-1)	98035	1.151	2.40417	52.2253	0.0465882	110.286	0.0600125	0.0223875	2.68063	12.1867	7.81725	0.641457	12.355	59.875	528.375	0.213783	MA	1723	14.4	380.8
Ka-0	8314	1.25381	2.33771	53.4904	0.0432988	112.719	0.0349444	0.0187222	1.86647	13.9001	6.75246	0.485784	14.3811	67.3333	183.667	0.2165	AU	1623	4.8	1580.2
Mt-0	6939	1.29485	2.83903	52.1869	0.0548879	147.687	0.0642154	0.0226077	2.84042	15.3014	5.6261	0.367686	15.4969	88.0769	651.538	0.186464	LY	283	18.7	356.3
Sav-0	7340	1.55997	2.28472	50.9022	0.0444558	119.267	0.0619111	0.0195444	3.16771	11.8713	7.72363	0.650613	12.1533	64.3333	349.889	0.195249	CZ	484	8.8	604.8
Leo-1	98052	1.07025	2.82612	51.5881	0.0552087	116.215	0.0532111	0.0228111	2.33268	16.8594	5.25598	0.311754	17.1367	101.222	390.222	0.169815	ES	1019	11.8	543.5
Rubeznhoe-1	7323	0.917307	2.7333	50.5499	0.0541761	142.642	0.055925	0.0221	2.53054	14.1978	5.92326	0.417196	14.5275	73.625	428.5	0.203173	UA	134	8.9	522.1
Lp2-2	7520	1.11326	2.96601	50.9152	0.0587596	149.338	0.0620333	0.0263222	2.35669	14.5415	6.00563	0.412999	14.8133	86.5556	370.444	0.178834	CZ	567	9.1	559.9
Bd-0	7013	1.20832	3.00291	50.2598	0.0600075	148.254	0.0473286	0.0221571	2.13604	14.047	5.86257	0.417353	14.5014	75.2857	323.571	0.194247	DE	54	10.3	551.6
Gd-1	8296	0.992697	2.92666	49.9733	0.0636562	126.943	0.06155	0.025375	2.42562	15.4066	4.9288	0.319914	15.625	98.5	#N/A	0.16046	DE	44	9.7	673.3
ICE-71 (Shigu-1)	98040	1.43163	1.91559	50.4401	0.0390474	100.754	0.0319857	0.0116857	2.73716	13.16	6.65099	0.505393	13.385	63.1667	166.5	0.220186	RU	181	6	484.7
Tiv-1	7355	1.35052	2.39575	48.3125	0.0496449	115.99	0.06124	0.02184	2.80403	14.7772	5.69873	0.385643	15.08	73	269.556	0.208122	IT	253	15.9	775.7
ICE-73 (Kidr-1)	98042	1.40933	2.7263	54.4505	0.0522267	133.798	0.0573538	0.0270615	2.11939	15.0166	5.80088	0.386299	15.1738	75.6154	318.077	0.240441	RU	345	4.6	338.6
Tamm-27	6969	1.42087	1.90641	50.1371	0.0409421	96.9042	0.0421571	0.0172429	2.4449	15.7116	5.79024	0.368533	15.9614	62	218.714	0.260084	FI	36	5.3	657
Mrk-0	6937	1.54686	3.21374	47.9398	0.0695273	145.092	0.0818429	0.0287714	2.84459	16.4277	5.15506	0.313804	16.7864	102.714	613.214	0.167168	DE	225	10.5	617.4
Lm-2	8329	1.72956	2.73323	47.9918	0.058816	127.454	0.053225	0.025975	2.04909	15.1021	5.18038	0.343025	15.3675	74.75	538.375	0.211133	FR	147	11.2	706
Col-0	6909	1.36363	2.78424	52.3358	0.0580793	148.075	0.04983	0.02154	2.31337	15.4519	5.61962	0.363685	15.54	85.625	333.75	0.188677	USA	207	13.8	1051.6
Oy-0	6946	1.62532	2.4859	49.1212	0.0524756	127.461	0.0451556	0.0249667	1.80863	15.0288	5.97609	0.397642	15.5712	87	603.75	0.185452	NO	0	5.3	1978.4
ICE-21 (Petro-1)	#N/A	1.43425	2.59508	49.1951	0.0516274	125.373	0.0525	0.0224833	2.33506	16.1424	5.30169	0.328432	#N/A	#N/A	#N/A	#N/A	RS	160	12.4	723.7
Utrecht	7382	1.25705	2.43821	47.7088	0.0527508	123.098	0.0503111	0.0215667	2.33282	13.4662	6.01195	0.446446	13.6456	73.4444	286	0.187852	NL	14	10.4	820.4
Rou-0	7320	1.75216	2.18741	46.5403	0.0468918	116.299	0.04986	0.01846	2.70098	12.4114	6.59367	0.53126	12.586	73.6	558	0.173609	FR	19	11.5	717.3
Ws-2	6981	0.779727	3.51341	46.4846	0.076041	178.249	0.0665571	0.0306	2.17507	14.6031	5.20886	0.356696	14.8329	91.2857	453	0.16588	BY	133	8.1	618.2
Est-1	6916	1.02666	2.73147	46.7297	0.0599972	149.286	0.07125	0.0215083	3.31267	14.8882	5.17774	0.347775	15.1533	90.4167	331.833	0.171703	EE	59	6.5	693.8
Gu-0	7149	0.937708	2.58264	45.6904	0.0568157	132.751	0.0616	0.0241667	2.54897	15.9937	5.07806	0.317504	16.0633	99.6667	421	0.161417	DE	346	9.9	694.5
Na-1	8343	1.03832	3.44295	49.1613	0.0751971	156.078	0.0680125	0.0316125	2.15144	15.5815	5.25316	0.337141	15.895	96.625	445.625	0.164565	FR	127	12	618.9
Dog-4	9060	1.28836	2.28474	46.3344	0.0493997	108.944	0.054675	0.0192875	2.83474	12.534	6.40823	0.511267	12.82	62.5	232.625	0.20663	TR	1485	10.1	857.2
Si-0	7337	1.35754	2.60664	46.0393	0.0582796	130.565	0.0454625	0.024275	1.87281	13.8426	5.71677	0.412985	14.0087	78.75	545.875	0.179872	DE	266	9.6	755.1
ICE-153 (Sij-4)	98019	1.91821	2.83735	47.6997	0.0608078	149.382	0.0694471	0.0230882	3.0079	13.7714	5.94899	0.431982	13.9276	72.9412	390.118	0.196302	KG	2619	2.6	607.7
ICE-7 (Lecho-1)	98045	1.5566	2.17121	46.3131	0.046894	117.849	0.0428167	0.0164833	2.59757	15.4346	5.34072	0.346022	15.6667	79.8333	216.333	0.202955	RO	429	11.8	579.9
Jm-0	8313	1.63523	2.05799	47.8007	0.0466272	102.821	0.0552571	0.0184429	2.99613	13.443	6.13201	0.456147	13.6457	60.2857	195.143	0.230358	AU	494	8.3	690.6
Fei-0	8215	1.91563	2.51301	46.9585	0.0551594	130.237	0.0629	0.0226375	2.77858	13.6891	5.28165	0.385829	13.9886	85	736.857	0.165321	PT	473	15.2	1039
Lz-0	6936	1.03759	2.77133	45.4362	0.0617181	137.582	0.06698	0.02256	2.96897	14.5873	4.76835	0.326883	14.8675	67.5	281.75	0.221468	FR	323	11.4	761.1
ICE-29 (Slavi-1)	98031	1.22623	2.41512	45.4924	0.0535752	110.336	0.0421778	0.0193222	2.18286	13.9501	5.71378	0.409588	14.1456	71.5556	260.556	0.199179	BG	1107	11.8	575.5
Ting-1	7354	1.77087	2.24373	45.4039	0.0498677	118.808	0.0560071	0.0176857	3.1668	14.1935	5.61302	0.395464	14.4107	85	296.786	0.174373	SE	168	7.6	677
Sq-1	6966	1.07545	2.52788	45.9655	0.058777	127.683	0.0667364	0.0216091	3.08835	13.7791	5.56041	0.403541	13.8464	65.9091	355.273	0.211684	UK	71	10.4	781
Bak-7	9122	1.52057	2.96185	44.9133	0.0662596	138.107	0.0725	0.0246333	2.94317	16.5844	4.46203	0.26905	16.9067	100	336.333	0.170399	GE	2196	0.4	1113.6
ICE-49 (Aitba-2)	98034	1.08164	2.64164	45.8651	0.0597821	126.63	0.0606375	0.0253687	2.39024	12.2449	6.15348	0.502536	12.5331	60.75	515.75	0.215953	MA	1373	14.4	380.8
Del-10	9230	1.23013	2.38883	44.5911	0.0539463	125.368	0.0522643	0.0183571	2.84708	15.8454	4.85533	0.306419	16.0471	76.4286	297.143	0.211922	RS	225	12.5	673.7
Bur-0	6905	1.49056	2.88672	45.5582	0.0657754	144.569	0.0683333	0.0258111	2.64744	15.493	5.04149	0.325405	15.4113	83.25	543.375	0.193461	UK	8	9.1	1172.4
Kl-5	7199	1.485	2.42627	42.7955	0.0565549	141.369	0.060625	0.0183	3.31284	14.9858	5.83544	0.389399	16.005	93	425	0.180036	DE	47	10.5	863.7
Ha-0	7163	1.17795	2.71678	43.7744	0.062376	141.398	0.05932	0.02185	2.71487	12.5335	6.00759	0.479321	12.694	70.7	427.7	0.182727	DE	61	9.6	675
Hey-1	7166	1.0653	3.39289	43.3731	0.0774937	158.235	0.0662	0.03374	1.96206	16.9253	4.23797	0.250393	17.209	87.2	683.5	0.202895	NL	31	10.9	724
Cvi-0	6911	1.29438	1.82035	44.0011	0.0417721	87.9897	0.037925	0.015475	2.45073	12.7816	6.12816	0.47945	13.215	72.8333	327.333	0.185894	CV	306	23	314.2
HKT2-4	98004	1.03329	3.08374	43.4343	0.0734719	144.828	0.0873176	0.0295353	2.95638	14.4821	5.02457	0.34695	14.6494	82	235.353	0.18243	DE	558	8.9	930.9
Lip-0	8325	1.44722	2.35564	43.5926	0.0546318	128.672	0.0539714	0.0178714	3.01998	15.8309	4.61121	0.291279	16.28	97.4286	656.143	0.17036	PL	236	9.1	710.7
Hs-0	8310	0.77516	3.29594	43.9698	0.0751198	171.52	0.0719111	0.0333222	2.15805	16.8797	4.19831	0.248719	17.2711	102	830.556	0.171658	DE	147	9.6	716.7
Nok-3	6945	1.54775	2.03112	43.0775	0.0490866	101.277	0.0433625	0.01585	2.7358	13.1566	5.69699	0.433013	13.3629	62.7143	535.286	0.217786	NL	1	10.8	800.4
Kz-9	6931	1.53215	2.19053	44.2175	0.0506662	110.134	0.0434462	0.0203846	2.13132	14.094	5.19279	0.368441	14.2554	56.4615	239.538	0.263174	KZ	639	4.1	303.8
ICE-36 (Dobra-1)	98033	1.14993	2.82127	42.6236	0.0653674	131.161	0.05386	0.02368	2.27449	15.6057	4.71709	0.302267	16.09	93.1111	284.778	0.17869	RS	72	13.1	707.4
Te-0	7352	1.44188	2.49824	42.0479	0.0588774	133.455	0.04515	0.020925	2.15771	13.7405	5.32595	0.387609	13.6675	76.25	276	0.192653	FI	0	5.7	597.2
Rd-0	8366	1.11781	2.43995	42.8335	0.0589295	133.582	0.0677889	0.0185333	3.65767	14.8854	4.84459	0.325459	15.145	94.75	392.875	0.16494	DE	274	9.5	728
Bay-0	6899	1.0835	3.13657	41.6132	0.0770682	172.81	0.08266	0.02956	2.79635	16.0152	4.29114	0.267942	16.18	113.2	858.6	0.143393	DE	530	9.4	653.8
Tamm-2	6968	1.36917	1.57945	42.1122	0.0384709	77.9775	0.0299889	0.0133111	2.25292	15.0127	4.97398	0.331319	15.2222	57.1111	198.333	0.277701	FI	36	5.3	657
Pro-0	8213	1.19452	2.50948	44.0505	0.0601456	128.797	0.05245	0.0226857	2.31203	13.6004	5.59675	0.411514	13.7836	89.8571	504.857	0.155426	ES	324	11.1	931.9
RRS-7	7514	1.14648	2.42592	42.2184	0.0581861	124.312	0.0576929	0.0202571	2.84803	15.2749	4.67857	0.306292	15.7279	86.8571	429.714	0.183469	USA	219	10.4	1037.1
Kastel-1	9169	1.11307	1.6826	44.7181	0.0410063	79.9673	0.05045	0.0152	3.31908	12.7827	5.81857	0.455191	13.0883	65.8333	332.333	0.201956	UA	391	10.8	642.2
Tsu-0	7373	0.640988	3.32513	41.1097	0.0816459	175.492	0.0638917	0.0317083	2.01498	12.5496	5.41772	0.431705	12.9318	93.8182	795.727	0.13952	JP	158	13.7	2635
Wa-1	6978	1.55571	2.82246	42.7513	0.0727257	155.593	0.0724714	0.0229714	3.15485	12.0344	5.90325	0.490533	12.1543	93.4286	824.857	0.139117	PL	79	9	501.2
Kondara	6929	2.00435	2.28392	40.5502	0.0567662	110.759	0.0563125	0.0196	2.87309	9.69146	6.91218	0.713224	9.91625	57	321.75	0.177869	TJ	916	15.3	451.5
Stw-0	8388	1.10621	3.3832	40.1582	0.083797	179.834	0.0885286	0.0303857	2.91349	10.5642	5.58047	0.528244	10.3586	70.5714	575	0.148657	IR	3423	15.4	225.1
Is-0	8312	1.52253	2.74684	40.9801	0.0678672	153.184	0.042125	0.0229	1.83952	17.9937	3.79905	0.211133	18.2412	78.5	504.125	0.236943	DE	269	9.9	772.8
Gie-0	7147	1.31949	2.91023	40.0877	0.0732972	164.945	0.0550333	0.0264556	2.08022	14.1934	4.38959	0.30927	14.5733	87.3333	680.556	0.172192	DE	163	9.5	728
Pra-6	98056	1.1147	2.05539	40.4431	0.0516072	105.296	0.0534375	0.0183625	2.91014	14.5372	4.77769	0.328653	14.8375	93.875	322.625	0.161251	ES	1082	11.5	560.7
En-D	7121	1.57835	2.73609	40.6639	0.0690964	142.607	0.0605111	0.0259444	2.33233	13.5288	5.14135	0.380029	13.7244	76.5556	691.778	0.182	DE	111	10.3	662.2
Spr1-6	6965	1.67998	2.35145	40.7375	0.0589258	119.27	0.0477538	0.0219846	2.17215	14.666	4.85881	0.331297	14.7677	85.6923	789.538	0.178416	SE	117	6.9	629.5
Bs-1	8270	1.12827	2.75186	39.9022	0.0687326	135.281	0.0564417	0.0249333	2.2637	13.1909	5.25738	0.398561	13.3375	81.75	531.333	0.166883	CH	327	9.4	1134.2
Zdr-1	6984	1.58087	2.60249	39.3275	0.0661014	144.243	0.0507	0.0262667	1.9302	15.206	4.44585	0.292374	15.3578	82.8889	470.889	0.196278	CZ	501	8.6	598.6
ICE-111 (Monte-1)	98009	1.25614	2.09342	44.0194	0.054279	107.412	0.0568857	0.0178643	3.18433	15.1334	4.90325	0.324003	15.3007	95.5	318.643	0.163876	IT	501	11.7	779.7
Cdm-0	9800	2.01766	1.98488	39.2333	0.0506001	123.535	0.064175	0.0177	3.62571	12.2405	5.13608	0.419597	12.45	66	#N/A	0.188684	ES	463	16.2	462.9
Tu-Scha-9	98062	1.69561	2.32128	41.1749	0.0586956	107.231	0.0500778	0.0208111	2.4063	14.0485	5.10127	0.363118	14.35	78.3333	414.222	0.191861	DE	428	10.2	660.2
Np-0	7268	1.24408	3.0178	39.1097	0.076226	183.402	0.063325	0.03175	1.99449	14.2421	5.22785	0.36707	14.4875	99.5	605	0.149214	DE	52	9.7	632.2
Jl-3	7424	1.5743	3.26669	39.5263	0.0822418	183.631	0.0658455	0.0335818	1.96075	14.7969	4.34177	0.293425	15.0236	89.1818	398.182	0.182754	CZ	210	9.1	559.9
ICE-63 (Copac-1)	98038	1.8398	2.08129	40.6643	0.0537275	107.31	0.0503889	0.0190556	2.64431	14.621	4.67018	0.319417	14.8378	75.3333	499.444	0.202944	RO	139	11.1	630.1
ICE-104 (Lago-1)	98006	1.07198	2.03045	41.0673	0.0516872	104.823	0.0424438	0.0164812	2.57527	14.7227	4.77334	0.324216	14.9125	80.5625	319.625	0.18723	IT	839	14.4	827.8
Kin-0	6926	1.0497	2.53978	39.6167	0.0652891	123.812	0.0498875	0.022325	2.2346	14.4367	4.625	0.320364	14.6463	80.5	382	0.192818	USA	311	6.9	849.6
Ga-0	6919	1.30138	2.6125	40.481	0.0664021	149.552	0.0573846	0.0205615	2.79087	17.4854	3.9518	0.226006	17.77	101.154	221.692	0.18048	DE	346	9.9	694.5
Blh-1	8265	1.31364	2.60475	40.8874	0.0652125	140.266	0.06099	0.02215	2.7535	15.243	4.84114	0.317597	15.691	88.8	447.1	0.182026	SK	462	9.4	671.9
Pla-0	7300	1.43588	1.99122	38.9652	0.0508345	101.805	0.0381643	0.0165071	2.31199	14.2129	4.7934	0.337256	14.2346	69	140.615	0.216247	ES	226	14.3	679.1
Uod-7	6976	1.25959	2.08973	41.3921	0.0537753	104.142	0.0537714	0.02035	2.64233	12.6831	5.22288	0.411798	12.8893	64.7143	381.571	0.201592	AU	398	10.3	808.9
Ven-1	7384	1.81571	2.11294	39.2642	0.0548864	112.784	0.0646833	0.0194167	3.33133	14.3513	4.62342	0.322161	14.735	72.3333	383.167	0.205607	NL	10	10.3	789.1
Alst-1	6989	1.6611	2.41396	40.268	0.0630998	116.734	0.0428778	0.0224333	1.91134	14.4177	4.82068	0.334358	14.6167	75.2222	504.556	0.195909	UK	349	7.4	1183.2
Ull2-3	6973	1.00496	2.99424	39.3813	0.0766395	156.078	0.0509	0.029625	1.71814	14.8695	4.44778	0.299122	15.1471	87.8571	646.857	0.180523	SE	29	8.1	744.4
Tu-V-13	98063	1.25546	2.4714	41.5445	0.0649616	121.912	0.068575	0.0231167	2.96647	14.9589	4.6308	0.309569	14.9775	82.9167	370	0.184717	DE	333	10.2	660.2
ICE-102 (Galdo-1)	98005	1.27601	1.81176	39.9746	0.0478811	91.8405	0.0539	0.01596	3.37719	14.0487	4.66835	0.332297	14.218	71.8	360.9	0.208586	IT	227	12.9	719.1
Me-0	7250	0.720781	2.74997	37.6908	0.0750764	150.843	0.057025	0.024175	2.35884	15.5918	5.47627	0.351228	15.875	89.25	627.75	0.178369	DE	159	8.9	662.4
Ri-0	7317	1.13058	2.55686	37.405	0.0683901	149.215	0.0464	0.0219444	2.11443	14.5281	4.31505	0.297013	14.69	90.6667	389	0.172391	CA	6	9.9	1574.6
Ts-1	6970	1.9099	1.84803	36.9447	0.050259	93.8513	0.04135	0.0154667	2.67349	12.6002	5.2711	0.418334	12.8033	52.1667	164.833	0.252325	ES	12	15.6	666
ICE-33 (Jablo-1)	98032	1.17691	2.34399	36.8337	0.0638123	121.035	0.0543143	0.0215571	2.51955	10.9177	5.32369	0.487619	11.0971	56.5714	570.571	0.201028	BG	884	11.3	664.9
Ang-0	6992	1.78587	2.64914	36.6789	0.0724347	158.331	0.0719	0.0241	2.9834	14.4376	4.16184	0.288264	14.5643	84.4286	898.571	0.177895	BE	209	10.1	877.6
Van-0	6977	2.08098	1.43879	39.8565	0.0390007	77.432	0.03275	0.0117083	2.79715	12.6725	5.62764	0.444084	12.7467	48.5833	118.333	0.266313	CA	0	10	2246.4
Ak-1	6987	1.33675	2.17272	39.8776	0.0599158	120.389	0.0446	0.0169833	2.6261	15.943	4.24895	0.266508	16.2533	92.3333	288.75	0.177819	DE	225	11.1	802.2
Sq-8	6967	0.95503	2.20483	36.8983	0.0602452	117.955	0.0391429	0.0171	2.28906	14.4702	4.11121	0.284116	14.6343	78.2857	450.857	0.191493	UK	71	10.4	781
Sei-0	7333	1.34229	2.83312	36.6005	0.0769012	129.404	0.0699286	0.0233	3.00123	12.2712	4.61392	0.375995	12.4643	54	287.714	0.235909	IT	1006	1.9	1585.4
ICE-112 (Moran-1)	98010	0.905978	2.45067	36.8293	0.0684544	125.534	0.0541111	0.0212556	2.54574	13.988	4.34951	0.310945	14	68.7778	393.778	0.209506	IT	532	15.6	760.6
Mnz-0	7244	1.6511	2.98969	35.7885	0.0837197	152.375	0.061275	0.029875	2.05105	15.8513	5.96203	0.376123	15.35	87.5	477	0.181125	DE	239	9.2	630
Got-22	6920	1.91529	2.50555	36.8043	0.0689701	119.434	0.065375	0.0229375	2.85014	14.6907	4.15981	0.28316	15.11	81.625	413.375	0.188474	DE	156	8.8	730.8
Nd-1	6942	1.09129	2.49173	37.1084	0.0682666	135.989	0.03511	0.0205	1.71268	13.6475	4.59114	0.33641	13.821	58.9	347.6	0.241604	DE	289	9.2	630
Br-0	6904	1.00945	2.5617	40.7555	0.0634222	123.701	0.07527	0.02613	2.8806	13.6943	4.86772	0.355456	13.28	70.4444	597.222	0.191116	CZ	210	9.1	559.9
Cnt-1	7064	1.32724	2.04866	37.4717	0.0561557	104.143	0.0443111	0.0171778	2.57956	15.5577	4.14768	0.2666	15.7367	96.8889	276	0.163892	UK	25	11.3	717.6
Tu-0	8395	0.778743	3.03424	35.7327	0.0862843	150.849	0.067125	0.0290125	2.31366	12.7777	4.53165	0.354653	12.8571	85.1429	843.714	0.151489	IT	2470	6.1	1456.9
WalHasB-4	98066	1.31161	1.89986	36.6033	0.0532136	97.3135	0.0578923	0.0149692	3.86742	14.3603	4.31548	0.300515	14.4862	94.5385	346.077	0.155021	DE	445	10.2	660.2
Had-1b	9390	0.951734	1.92855	37.349	0.0530082	92.6021	0.03975	0.0177375	2.24101	17.7025	3.55301	0.200706	18.1862	68.875	417.75	0.269236	LB	1308	18.3	710.5
Seattle-0	8245	1.02633	2.20034	36.5062	0.0620675	113.493	0.0405	0.0186818	2.16788	14.1191	4.29574	0.30425	14.2427	80.7273	326.636	0.180335	USA	170	11.8	1054.4
Nw-0	7258	1.82267	2.28284	36.3602	0.0634986	111.362	0.0577625	0.0172625	3.34613	12.9296	4.50554	0.348467	12.9762	59.375	385.125	0.229745	DE	274	9.5	728
Hov3-5	6038	1.50251	2.14315	35.2494	0.0614796	107.435	0.0498286	0.01955	2.54878	14.5411	4.00452	0.275393	14.8286	67.2143	348.286	0.222598	SE	53	8.1	744.4
Bch-1	7028	1.20643	2.65129	36.0257	0.0750261	132.705	0.0640429	0.0287286	2.22924	12.5199	4.51627	0.360728	12.8	64.8571	468.571	0.21248	DE	346	10	649.1
Got-7	6921	2.36674	2.18453	35.616	0.0618404	104.802	0.0589778	0.0187722	3.14176	15.0949	4.32665	0.286629	15.3829	80.8235	267.059	0.209575	DE	156	8.8	730.8
Tsu-1	6972	0.84672	2.72149	35.4859	0.0804442	141.776	0.05318	0.024	2.21583	13.3823	4.27595	0.319523	13.644	87.4	789.4	0.156433	JP	158	13.7	2635
ICE-79 (Voeran-1)	98044	1.04323	2.39814	36.4297	0.0682197	128.628	0.05621	0.02485	2.26197	12.9703	4.75253	0.366418	13.103	68.5	623.9	0.197067	IT	847	5.9	1304.3
Ler-1	6932	0.915637	2.83395	35.8005	0.0850198	168.403	0.0655	0.02325	2.8172	12.0253	4.96835	0.413158	13.1075	88	443.25	0.152397	DE	614	8.4	1104.3
Ra-0	6958	0.809297	2.47744	35.5647	0.07147	131.467	0.0610091	0.0204091	2.98931	14.1456	4.27848	0.302461	14.2864	71.1818	424.909	0.214316	FR	323	11.4	761.1
Ag-0	6897	1.90185	2.34283	36.0341	0.0662135	123.731	0.05531	0.0213	2.59671	15.2146	3.92532	0.257997	15.392	78.4	469	0.204615	FR	299	12.5	800
ICE-106 (Mammo-1)	98007	1.71691	1.54049	34.3848	0.0457807	78.8017	0.0432833	0.0134333	3.22208	14.6234	4.29008	0.293371	14.804	71.4	113.6	0.208867	IT	1182	14.4	827.8
El-0	7117	1.20742	2.27382	36.1994	0.0646136	123.392	0.05015	0.018175	2.75928	14.7315	4.19304	0.28463	15.1942	94.25	391.25	0.16155	DE	284	8.8	730.8
Star-8	98060	0.959278	1.96228	35.311	0.0577257	107.33	0.0401	0.0165556	2.42215	14.5802	4.09212	0.280664	14.8844	91.8889	417.222	0.167812	DE	522	9.2	964.4
Bsch-0	7031	1.13403	2.50726	35.0195	0.07298	150.534	0.0592667	0.0209333	2.83121	15.2373	3.88924	0.255244	15.4683	96.3333	461.833	0.162631	DE	130	10.3	662.2
Kelsterbach-4	8420	1.22392	2.34264	34.7639	0.0706186	113.033	0.0522667	0.0225667	2.3161	13.4114	4.36603	0.325547	13.305	78.3333	679.667	0.174179	DE	106	9.9	694.5
LL-0	6933	1.66954	1.63725	36.7614	0.0476012	88.6005	0.036725	0.012425	2.95573	12.7809	4.96915	0.388796	13.135	60.375	239.125	0.221522	ES	353	14.3	679.1
HR-5	6924	1.40706	2.20454	34.1399	0.065628	108.312	0.04926	0.01828	2.69475	13.5956	4.27532	0.314464	13.657	77.7	178.8	0.17986	UK	71	10.4	781
Ts-5	6971	1.39279	2.05373	34.4199	0.0605888	108.227	0.0518364	0.0181727	2.85243	14.2509	4.30207	0.301881	14.515	71.9	225.6	0.204831	ES	12	15.6	666
Ws-0	6980	1.53664	2.35436	35.2178	0.0693333	119.345	0.04035	0.0170333	2.36888	13.3344	4.69515	0.352108	13.456	76.4	203.6	0.182205	BY	133	8.1	618.2
Se-0	6961	1.35843	2.36583	34.3395	0.0677786	125.432	0.0736333	0.0188333	3.90973	13.7553	4.48945	0.32638	13.9117	94.3333	555.167	0.149383	ES	737	16.2	447.5
Gy-0	8214	1.30165	2.23161	34.3212	0.0679805	118.686	0.0423778	0.0199889	2.12007	12.621	4.31224	0.341673	12.42	63.4444	478.556	0.200762	FR	182	12	685.2
Mc-0	7252	1.3568	1.85077	34.9073	0.0548013	89.3389	0.0394727	0.0148182	2.6638	11.3119	5.57825	0.493133	12.0033	70	364.111	0.182787	UK	781	7.4	1183.2
Ba-1	7014	1.26366	2.27542	34.6755	0.067437	116.996	0.05385	0.0189167	2.8467	12.4182	4.61287	0.371459	12.5258	85	556.167	0.151168	UK	184	5.4	2955.9
Bla-1	8264	1.33449	1.45801	34.1142	0.044087	81.4852	0.0433333	0.0118167	3.66714	14.0675	4.12553	0.293266	14.4467	70	235.833	0.215942	ES	97	15.6	666
Ey1.5-2	98003	1.47802	2.18867	33.8057	0.0681954	113.551	0.0545667	0.0203167	2.68581	13.4019	4.41878	0.329713	13.7233	77	326.917	0.181855	DE	379	9.2	964.4
ICE-1 (Bolin-1)	98024	1.07853	2.45015	33.3277	0.0750699	123.507	0.0573	0.0216111	2.65141	11.9121	4.38678	0.368263	12.4614	60.8571	256.143	0.205539	RO	108	12.2	595.1
Nc-1	7430	1.16229	2.24879	32.9775	0.0688603	115.723	0.0577357	0.0191071	3.02168	14.8671	3.74819	0.252113	15.04	82.9286	598.5	0.182466	FR	221	10.3	805.8
Bor-4	6903	1.80363	2.1797	33.2294	0.0679391	108.454	0.0524556	0.0193222	2.71478	13	4.0661	0.312777	13.3489	71.4444	407.222	0.193561	CZ	520	8.6	598.6
Sapporo-0	7330	1.19443	2.08213	33.1627	0.0666895	114.076	0.0325	0.01684	1.92993	11.2785	4.88987	0.433558	11.664	62	#N/A	0.193098	JP	25	7.4	1261.6
Mz-0	6940	0.688185	2.79152	33.358	0.0864531	151.422	0.06827	0.02739	2.49252	13.0696	4.19304	0.320823	13.128	78.6	659.4	0.167751	DE	344	9.9	694.5
Ty-0	7351	1.07282	1.81756	32.8879	0.0578864	89.0791	0.034	0.017125	1.9854	12.3623	4.4288	0.358249	12.59	67.75	339	0.189436	UK	25	7.5	3110.8
Ei-2	6915	1.0475	2.45509	33.2857	0.0780932	121.885	0.0676111	0.0235667	2.86893	14.6674	3.76512	0.2567	14.77	83.6667	450.778	0.177487	DE	543	9.6	1003.5
Alc-0	6988	1.1926	2.30474	32.2917	0.073538	119.667	0.0520214	0.0211071	2.46464	13.2152	4.2292	0.320026	13.4057	81.2143	664.643	0.168548	ES	817	14.8	414.5
Pog-0	7306	1.44338	2.53404	32.3989	0.0800398	143.989	0.0583167	0.0223167	2.61314	14.3249	3.95886	0.276362	14.4467	98.6667	620.833	0.154366	CA	69	9.9	1574.6
Yo-0	6983	1.82104	2.17172	31.5796	0.0680345	117.297	0.0451	0.0191625	2.35356	13.9066	4	0.287632	14.2625	77.75	404.625	0.194177	USA	1900	10.4	781
Com-1	7092	1.84688	1.79617	33.3714	0.0564249	102.8	0.0454231	0.0143231	3.17132	12.2921	4.79601	0.39017	12.6046	66.1538	265.692	0.193453	FR	40	12	680.8
Pna-17	7523	1.11735	1.91971	31.226	0.0622832	89.8622	0.0418333	0.0162111	2.58053	14.3861	3.67792	0.255658	14.7133	80.2222	302.889	0.185469	USA	223	10.1	1003.1
Mh-0	7255	1.14809	2.66235	31.8646	0.0814449	135.247	0.0556	0.021625	2.5711	16.1384	3.32041	0.205745	16.63	109.857	810.286	0.160543	PL	277	8.8	630.8
RRS-10	7515	1.22436	2.19735	32.0012	0.0725293	111.222	0.0438625	0.0172	2.55015	15.9169	3.42642	0.215269	16.0362	87.25	308.75	0.194415	USA	219	10.4	1037.1
Tscha-1	7372	1.10967	2.51005	31.2062	0.0822875	144.844	0.055	0.0226429	2.42902	13.5208	3.80741	0.281597	13.7929	76.4286	360.714	0.182748	AU	680	6.7	1546.2
N13	7438	1.41708	1.69419	30.8237	0.0555376	83.8207	0.0242444	0.0109778	2.2085	12.4796	4.33122	0.347064	12.8525	59.75	187.875	0.219175	RU	0	3.6	679.9
Boot-1	7026	0.849821	2.57258	30.7188	0.0854584	143.081	0.05	0.02305	2.1692	12.9201	3.89241	0.301268	12.8183	103.833	554.333	0.124712	UK	90	9.1	2294.5
ICE-92 (Angit-1)	98047	1.60728	1.85531	30.6008	0.0596238	96.8636	0.0443889	0.0157444	2.81934	14.1259	3.78692	0.268084	14.5112	77.75	205.125	0.196036	IT	68	16.8	785.1
Rennes-1	6959	1.32624	2.27278	31.2523	0.0767005	114.074	0.04996	0.0218867	2.28267	14.5325	3.67257	0.252715	14.7167	100.333	428.733	0.150174	FR	160	11.4	657.1
Bak-2	9118	0.790961	1.79074	30.7443	0.0613561	94.8873	0.05284	0.01657	3.1889	14.9032	3.46013	0.232174	15.289	98.5	322.5	0.156385	GE	1233	5.3	725.3
Benk-1	7008	1.29491	2.16656	30.4102	0.0748981	109.384	0.0701625	0.01975	3.55253	13.7959	3.74367	0.271361	14.1587	85.625	415.75	0.166438	NL	20	10.3	789.1
Edi-0	6914	1.31627	1.75964	30.5631	0.0582387	87.3496	0.0434077	0.0152385	2.84856	13.5341	3.81597	0.281953	13.7508	71.3846	256.615	0.199736	UK	129	8.2	886.2
ICE-97 (Ciste-1)	98049	1.27428	1.8363	31.1138	0.0598855	109.199	0.0623444	0.0184333	3.38216	13.2539	4.24402	0.32021	13.4767	75.4444	289.444	0.18053	IT	80	15.9	775.7
Agu-1	98000	1.50716	1.78136	29.6087	0.0606113	89.7025	0.0355	0.0147667	2.40406	13.4283	3.93776	0.293244	13.52	77.2	347.6	0.184429	ES	1051	12.1	496.9
CIBC-17	6907	1.39076	2.20503	30.2039	0.0762439	111.482	0.043175	0.0193375	2.23271	12.356	4.02532	0.325778	12.7687	58.875	264.125	0.223211	UK	71	10.4	781
Pna-10	7526	1.34449	1.90787	30.1459	0.0617148	102.023	0.0448167	0.0168833	2.65449	14.7089	3.39135	0.230565	14.9033	78.6667	243.5	0.19222	USA	223	10.1	1003.1
In-0	8311	1.16535	2.3675	30.5686	0.0783745	126.117	0.0634875	0.02285	2.77845	12.1768	4.12302	0.338596	12.4606	83.9375	431.562	0.153049	AU	1859	7.9	1079.5
Knox-18	6928	0.782801	2.26936	29.2478	0.0779316	120.888	0.056	0.0192778	2.9049	16.6167	3.09986	0.18655	16.8467	108.333	371.667	0.159391	USA	221	10.6	1018.1
Aa-0	7000	1.20059	2.33006	28.6005	0.0815526	117.537	0.0662143	0.0228	2.90414	12.7911	3.80922	0.297802	13.1129	75.1429	642	0.180228	DE	297	8.6	718.9
HR-10	6923	1.19706	2.29422	29.454	0.0801646	123.352	0.0490333	0.0221111	2.21759	13.872	3.47187	0.250279	13.9011	94.4444	347.222	0.150246	UK	71	10.4	781
ICE-120 (Valsi-1)	98012	1.70136	1.97329	28.8868	0.0710185	99.4057	0.0456421	0.0206895	2.20605	13.2235	3.81179	0.288259	13.143	70.8	566.8	0.194152	IT	127	13.8	728.3
Old-1	7280	0.787405	2.50272	28.6728	0.088826	127.307	0.0500846	0.0239538	2.09088	9.95083	4.30526	0.432653	9.98	62.3846	583.077	0.162831	DE	10	9.9	761.3
Cit-0	7075	0.855276	2.12101	28.2633	0.0757691	106.369	0.0546889	0.0204222	2.67791	11.7778	4.14979	0.352341	12.21	71.2222	226	0.176609	FR	370	14.2	686
Chat-1	7071	0.849109	2.43699	28.3255	0.0867358	137.382	0.0687909	0.0210273	3.27151	12.4079	3.45052	0.278089	12.5518	99.5455	313.364	0.132831	FR	140	11.3	640.7
Amel-1	6990	2.18598	1.62909	28.3515	0.0576092	88.2038	0.03586	0.01386	2.5873	14.1443	3.47342	0.24557	14.52	78.8	312.2	0.190003	NL	0	10	783
Bu-0	8271	0.899334	2.24276	27.4951	0.0827956	120.546	0.05847	0.02179	2.68334	10.6816	4.37342	0.409433	11.458	78.3	630.2	0.149056	DE	413	8.6	718.9
Es-0	7126	1.68642	1.93874	27.1354	0.0732798	101.179	0.0421571	0.0166857	2.52654	12.6266	3.59584	0.284783	13.0714	67.5714	549.429	0.194412	FI	0	5.7	644.2
ICE-91 (Angel-1)	98046	1.68561	1.74657	26.6483	0.0652814	91.7146	0.0446091	0.0167182	2.6683	15.7244	4.11392	0.261627	15.886	82.4	176.8	0.196423	IT	241	16.8	785.1
ICE-130 (Kly-4)	98014	1.26873	1.84492	27.1589	0.0692181	98.5487	0.03696	0.0149	2.48054	10.662	4.22342	0.396118	10.931	61.7	232.1	0.184239	RU	481	2.1	581.9
Ann-1	6994	1.38341	2.34877	27.4816	0.0868561	121.281	0.07386	0.02419	3.05333	13.7146	3.22911	0.235452	13.665	94	676.25	0.153212	FR	453	8.6	1116.6
St-0	8387	1.08546	2.601	26.648	0.100566	139.045	0.0622222	0.0264444	2.35294	15.0246	2.83755	0.18886	15.0644	93.3333	772.222	0.168588	SE	37	7.2	476.5
Do-0	7102	1.31427	2.46909	26.6103	0.0940841	132.503	0.06671	0.03057	2.1822	11.8108	3.37278	0.285569	11.985	73.6	626.9	0.170139	DE	337	9.6	755.1
Kil-0	7192	1.00082	2.04456	26.7179	0.0777867	107.381	0.0380714	0.0180857	2.10506	14.8309	3.07233	0.207157	15.0929	99.5714	378.286	0.154857	UK	14	9.5	1348.1
Wt-5	6982	0.898716	1.97736	30.8407	0.0684582	95.2694	0.0371429	0.0167571	2.21654	11.5895	4.23418	0.365346	11.8114	63.7143	502	0.188449	DE	116	9.6	716.7
Rmx-A180	7525	1.5112	1.57178	26.3045	0.0613077	95.8475	0.0370727	0.0135364	2.73875	13.5052	3.34753	0.24787	13.7182	77.9091	354.364	0.180733	USA	194	9.8	864.7
Can-0	8274	1.48603	1.68305	26.394	0.0653115	87.2395	0.0437769	0.0141	3.10475	12.2989	3.69328	0.300293	12.5123	62.2308	240.385	0.212055	ES	358	19.7	159.9
Lp2-6	7521	1.17028	2.39175	25.6121	0.0931975	136.292	0.0592667	0.0239583	2.47374	11.529	3.5327	0.306418	11.6583	68.9167	880.417	0.170496	CZ	567	9.1	559.9
Rmx-A02	7524	1.45236	1.61185	25.8024	0.0638605	83.3966	0.03325	0.0142	2.34155	13.8196	3.2827	0.237539	13.9667	78.3333	391.5	0.181305	USA	194	9.8	864.7
ICE-226 (Vezzano-2.1)	98029	0.921067	2.09525	26.5595	0.0798835	110.4	0.04965	0.0196333	2.52886	10.1846	4.00211	0.392957	10.4017	63.1667	409.5	0.177963	IT	873	-0.2	1914.3
PHW-37	7508	1.2407	2.00693	26.0119	0.0800143	113.123	0.0342714	0.0177214	1.9339	12.7283	3.29476	0.258853	12.8057	77.6429	280.143	0.168191	FR	72	12.5	634.3
Omo2-1	7518	1.31473	1.93693	25.5804	0.077522	99.8762	0.0415222	0.0179444	2.31393	15.4902	2.75949	0.178145	15.6222	80.6667	478.111	0.202996	SE	14	8	590
An-1	6898	1.32105	1.97722	26.1525	0.0817312	105.945	0.03669	0.01747	2.10017	13.1639	3.34114	0.25381	13.393	65.8	233.7	0.205038	BE	11	11.1	807.8
Tu-Wa-1-2	98064	2.15705	1.48729	24.497	0.0626089	87.8703	0.0529	0.0117	4.52137	12.1203	3.59388	0.296519	12.3617	65.1667	226.667	0.198874	DE	456	10.2	660.2
ICE-169 (Bozen-1.1)	98021	1.08978	1.73594	25.1236	0.0704608	98.0448	0.0522571	0.0166857	3.13185	12.3332	3.47785	0.281991	12.5864	66.2143	334.643	0.195128	IT	711	3.5	1545.3
Uod-1	6975	0.716162	1.51322	24.0956	0.0634429	75.8391	0.0458429	0.0130857	3.50328	13.8987	3.15099	0.226711	13.8117	78.3333	284.167	0.178478	AU	398	10.3	808.9
Lerik1-3	9074	1.84517	1.50118	25.138	0.062931	75.8159	0.0424727	0.016	2.65455	11.7273	3.76467	0.321019	11.7327	64	110.818	0.189567	AZ	321	15.7	279.7
Pu2-7	6956	0.957469	1.87469	23.7186	0.0792687	104.955	0.0460385	0.0178462	2.57974	14.5448	2.69426	0.185238	14.7415	70.4615	149.769	0.219756	CZ	492	8.6	598.6
ICE-213 (Castelfed-4.2)	98026	1.09852	2.47965	23.052	0.106875	132.255	0.06745	0.0325	2.07538	13.2848	2.71361	0.204264	13.505	91	378	0.148614	IT	350	5.9	1304.3
Baa-1	7002	1.43801	1.28947	23.1554	0.0560059	68.0924	0.033	0.01116	2.95699	12.6278	3.16076	0.250301	12.922	70.6	337	0.185376	NL	20	11	738
ICE-93 (Apost-1)	98048	1.60554	1.26183	23.6575	0.0530268	70.898	0.0328444	0.0110444	2.97384	13.0858	3.37342	0.257792	13.3425	54.5	176.5	0.25096	IT	823	14.4	827.8
Gel-1	7143	1.38243	1.8598	22.9718	0.0823706	100.52	0.0412778	0.0165889	2.48828	13.4599	3.12096	0.23187	13.6111	77.7778	529.556	0.176415	NL	39	10.9	724
Knox-10	6927	1.18773	1.48035	23.0242	0.0650426	76.5222	0.0355125	0.0116875	3.0385	14.485	2.82674	0.19515	14.565	76.375	207	0.194285	USA	221	10.6	1018.1
CIBC-5	6730	1.27706	1.90826	22.9079	0.0835843	107.322	0.0554267	0.0174133	3.183	12.1949	3.27553	0.268597	12.546	91.6	441.333	0.139012	UK	71	10.4	781
Mer-6	98053	1.05289	1.39301	22.617	0.0608778	69.9837	0.0418143	0.0127857	3.27039	13.2703	2.71519	0.204606	13.4271	89.5714	401	0.151757	ES	353	14.3	679.1
Dr-0	7106	1.51206	1.98809	23.2496	0.0893434	115.135	0.0472333	0.0164556	2.87036	12.8769	2.82068	0.219049	13.0144	90.6667	531.556	0.147382	DE	115	10.2	533.2
Ct-1	6910	1.20179	1.92414	22.9993	0.086029	107.742	0.0565556	0.0169778	3.33115	11.8495	3.05556	0.257864	12.0722	73.2222	379.333	0.168346	IT	33	18.3	564.6
Ema-1	7109	1.38249	1.93708	20.8485	0.0928174	102.986	0.045	0.01792	2.51116	13.0392	2.64684	0.20299	13.094	79	348	0.167903	UK	9	10.9	705.9
Lag2-2	98051	1.26124	1.63418	20.8126	0.078411	88.5	0.0314667	0.0129	2.43928	13.0338	3.15295	0.241907	12.7833	63.1667	198.167	0.205355	GE	490	9.9	752
Mr-0	7522	0.835618	1.97441	21.0979	0.0945636	99.4774	0.0448571	0.0222143	2.01929	10.3671	3.35714	0.323827	11.516	68.2	858.2	0.170171	IT	107	13	923.9
Gr-1	8300	1.03043	1.62045	20.8662	0.0813391	84.6719	0.0379667	0.0146	2.60046	11.1741	3.1308	0.280185	11.32	62.6667	324.5	0.181151	AU	332	8.6	983.9
Zdr-6	6985	1.08214	1.81202	20.4833	0.0901555	103.397	0.0474429	0.0184571	2.57043	11.717	2.83002	0.241531	11.8714	74.1429	533.286	0.162637	CZ	501	8.6	598.6
Istisu-1	9092	1.34571	1.22048	20.9489	0.0601172	63.1392	0.0392429	0.0110429	3.55369	10.5362	3.40868	0.323522	10.7771	67.7143	153.857	0.163094	AZ	98	15.7	279.7
Mir-0	8337	1.49701	1.86455	17.4713	0.110206	99.1337	0.0594625	0.0197625	3.00886	12.0973	2.45807	0.203191	12.2837	84.5	637.125	0.147552	IT	132	14.1	668.3
Don-0	98002	1.03243	1.34305	18.6284	0.0766054	73.7397	0.0338875	0.013275	2.55273	10.5277	2.98022	0.283084	10.9563	50.125	221.125	0.224607	ES	10	18.7	562.9
Ped-0	98055	1.55933	1.02432	16.6835	0.0615027	49.7152	0.0243667	0.01025	2.37724	8.74789	3.52848	0.403352	9.19667	47.5	155.167	0.197574	ES	1115	11.9	534.5
Xan-1	9065	1.17432	1.26855	16.4124	0.0844311	74.6273	0.0419222	0.0122889	3.41139	9.8263	2.58298	0.262864	9.96333	58.6667	231.667	0.173792	AZ	17	15.7	279.7
ICE-163 (Altenb-2)	98020	1.01379	1.647	13.5955	0.117956	89.5154	0.0474286	0.0181714	2.61006	11.8002	1.81465	0.153781	11.9643	63.4286	232	0.200817	IT	600	5.9	1304.3
C24	6906	1.15206	1.00873	14.2015	0.0774876	52.841	0.0422125	0.0108375	3.89504	10.462	2.24209	0.214307	10.6825	69.5	290.5	0.155495	PT	100	15.9	959.8
