# Supplementary material for: Genetic Variability of Arabidopsis thaliana Mature Root System Architecture and Genome-Wide Association Study
Source: Front Plant Sci. 2022 Jan 28;12:814110. doi: 10.3389/fpls.2021.814110 (PMC8831901; doi:10.3389/fpls.2021.814110)
Supplement: Supplementary file 7 [file Table_4.XLSX]

## Sheet: Sheet1
Supplemental Table 4: Types of soil recoginised in geographical locations of accessions habitat. Source for nomencalture for soil type 1: USDA soil taxonomy. Source of nomenclature for soil type 2 is World Soil reference taxonomy.
name	ID GWAPP	country of origin	Type of soil_1	Type of soil_2
Aa-0	7000	DE	Ochrepts	Cambisols
Ag-0	6897	FR	Udults	Cambisols
Agu-1	98000	ES	Xerolls	Cambisols
Ak-1	6987	DE	Ochrepts	Cambisols
Alc-0	6988	ES	Xerolls	Kastanozems
Alst-1	6989	UK	Orthods	Cambisols
Amel-1	6990	NL	Psamments	Fluvisols
An-1	6898	BE	Udalfs	Cambisols
Ang-0	6992	BE	Ochrepts	Cambisols
Ann-1	6994	FR	Udepts	Cambisols
Ba-1	7014	UK	Orthods	Podzols
Baa-1	7002	NL	Udalfs	Cambisols
Bak-2	9118	GE	Udalfs	Cambisols
Bak-7	9122	GE	Ochrepts	Cambisols
Bay-0	6899	DE	Ochrepts	Cambisols
Bch-1	7028	DE	Udolls	Cambisols
Bd-0	7013	DE	Udolls	Cambisols
Benk-1	7008	NL	Orthods	Podzols
Bla-1	8264	ES	Fluvents	Cambisols
Blh-1	8265	SK	Udalfs	Luvisols
Boot-1	7026	UK	Ochrepts	Cambisols
Bor-1	5837	CZ	Ochrepts	Cambisols
Bor-4	6903	CZ	Ochrepts	Cambisols
Br-0	6904	CZ	Ustolls	Chernozems
Bs-1	8270	CH	Udalfs	Cambisols
Bsch-0	7031	DE	Orthods	Cambisols
Bu-0	8271	DE	Ochrepts	Cambisols
Bur-0	6905	UK	Orthods	Cambisols
C24	6906	PT	Xerolls	Luvisols
Can-0	8274	ES	Orthents	Calcisols
Cdm-0	9800	ES	Xeralfs	Luvisols
Chat-1	7071	FR	Udolls	Cambisols
CIBC-17	6907	UK	Udalfs	Luvisols
CIBC-5	6730	UK	Udalfs	Luvisols
Cit-0	7075	FR	Udalfs	Cambisols
Cnt-1	7064	UK	Rendolls	Luvisols
Col-0	6909	USA	Udalfs	Luvisols
Com-1	7092	FR	Udalfs	Cambisols
Ct-1	6910	IT	Xerolls	Vertisols
Cvi-0	6911	CV	Ustalfs	Regosols
Da(1)-12	7460	CZ	Ochrepts	Cambisols
Del-10	9230	RS	Udalfs	Luvisols
Dja-1	9343	KG	Ochrepts	Podzols
Do-0	7102	DE	Ochrepts	Cambisols
Dog-4	9060	TR	Xerolls	Regosols
Don-0	98002	ES	Xerolls	Luvisols
Dr-0	7106	DE	Udolls	Cambisols
Eden-1	6009	SE	Orthods	Podzols
Edi-0	6914	UK	Orthods	Cambisols
Ei-2	6915	DE	Udalfs	Luvisols
El-0	7117	DE	Ochrepts	Cambisols
Ema-1	7109	UK	Rendolls	Luvisols
En-D	7121	DE	Orthods	Cambisols
Es-0	7126	FI	Orthods	Gleysols
Est-1	6916	EE	Orthods	Gleysols
Ey1.5-2	98003	DE	Ochrepts	Cambisols
Fei-0	8215	PT	Xeralfs	Cambisols
Ga-0	6919	DE	Ochrepts	Cambisols
Gd-1	8296	DE	Udalfs	Luvisols
Gel-1	7143	NL	Udalfs	Cambisols
Gie-0	7147	DE	Udalfs	Cambisols
Got-22	6920	DE	Udolls	Cambisols
Got-7	6921	DE	Udolls	Cambisols
Gr-1	8300	AU	Udalfs	Cambisols
Gu-0	7149	DE	Ochrepts	Cambisols
Gy-0	8214	FR	Udalfs	Cambisols
Ha-0	7163	DE	Udolls	Cambisols
Had-1b	9390	LB	Ochrepts	Podzols
Hey-1	7166	NL	Aquods	Podzols
HKT2-4	98004	DE	Udalfs	Cambisols
Hn-0	7165	DE	Ochrepts	Cambisols
Hov3-5	6038	SE	Ochrepts	Cambisols
HR-10	6923	UK	Udalfs	Luvisols
HR-5	6924	UK	Udalfs	Luvisols
Hs-0	8310	DE	Ochrepts	Cambisols
ICE-1 (Bolin-1)	98024	RO	Udolls	Chernozems
ICE-102 (Galdo-1)	98005	IT	Ochrepts	Cambisols
ICE-104 (Lago-1)	98006	IT	Xerolls	Cambisols
ICE-106 (Mammo-1)	98007	IT	Xerolls	Cambisols
ICE-111 (Monte-1)	98009	IT	Ochrepts	Cambisols
ICE-112 (Moran-1)	98010	IT	Xerolls	Cambisols
ICE-120 (Valsi-1)	98012	IT	Xerolls	Luvisols
ICE-130 (Kly-4)	98014	RU	Aquolls	Chernozems
ICE-138 (Leb-3)	98016	RU	Aquolls	Chernozems
ICE-150 (Sij-1)	98017	KG	Orthents	Chernozems
ICE-152 (Sij-2)	98015	KG	Orthents	Chernozems
ICE-153 (Sij-4)	98019	KG	Orthents	Chernozems
ICE-163 (Altenb-2)	98020	IT	Psamments	Cambisols
ICE-169 (Bozen-1.1)	98021	IT	Udalfs	Cambisols
ICE-181 (Mitterberg-1)	98023	IT	Udalfs	Luvisols
ICE-21 (Petro-1)	98028	RS	Udalfs	Cambisols
ICE-213 (Castelfed-4.2)	98026	IT	Udalfs	Cambisols
ICE-226 (Vezzano-2.1)	98029	IT	Udalfs	Luvisols
ICE-29 (Slavi-1)	98031	BG	Udalfs	Cambisols
ICE-33 (Jablo-1)	98032	BG	Udalfs	Cambisols
ICE-36 (Dobra-1)	98033	RS	Ustolls	Gleysols
ICE-49 (Aitba-2)	98034	MA	Xerolls	Leptosols
ICE-50 (Toufl-1)	98035	MA	Xerolls	Kastanozems
ICE-61 (Stepn-1)	98037	RU	Albolls	Chernozems
ICE-63 (Copac-1)	98038	RO	Udolls	Cambisols
ICE-7 (Lecho-1)	98045	RO	Xerolls	Kastanozems
ICE-70 (Borsk-2)	98039	RU	Aquolls	Chernozems
ICE-71 (Shigu-1)	98040	RU	Aquolls	Phaeozems
ICE-73 (Kidr-1)	98042	RU	Ustolls	Chernozems
ICE-75 (Krazo-2)	98043	RU	Ochrepts	Phaeozems
ICE-79 (Voeran-1)	98044	IT	Orthods	Cambisols
ICE-91 (Angel-1)	98046	IT	Xerolls	Cambisols
ICE-92 (Angit-1)	98047	IT	Xeralfs	Cambisols
ICE-93 (Apost-1)	98048	IT	Xerolls	Cambisols
ICE-97 (Ciste-1)	98049	IT	Ochrepts	Luvisols
In-0	8311	AU	Rendolls	Podzols
Is-0	8312	DE	Ochrepts	Cambisols
Istisu-1	9092	AZ	Fluvents	Cambisols
Jl-3	7424	CZ	Ustolls	Chernozems
Jm-0	8313	AU	Ochrepts	Cambisols
Ka-0	8314	AU	Orthods	Podzols
Kas-2	8424	IN	Turbels	Cryosols
Kastel-1	9169	UA	Udalfs	Cambisols
Kelsterbach-4	8420	SO	Psamments	Fluvisols
Kil-0	7192	UK	Aquepts	Podzols
Kin-0	6926	USA	Orthods	Albeluvisols
Kl-5	7199	DE	Udalfs	Cambisols
Knox-10	6927	USA	Psamments	Luvisols
Knox-18	6928	USA	Psamments	Luvisols
Koch-1	9185	UA	Udalfs	Albeluvisols
Kondara	6929	TJ	Orthents	Calcisols
Kz-1	6930	KZ	Ustolls	Chernozems
Kz-9	6931	KZ	Ustolls	Chernozems
Lag2-2	98051	GE	Udalfs	Luvisols
Leo-1	98052	ES	Xerolls	Luvisols
Ler-1	6932	DE	Udalfs	Cambisols
Lerik1-3	9074	AZ	Xererts	Cambisols
Li2:1	7223	DE	Udolls	Cambisols
Lip-0	8325	PL	Udalfs	Cambisols
LL-0	6933	ES	Udalfs	Luvisols
Lm-2	8329	FR	Udalfs	Luvisols
Lp2-2	7520	CZ	Ochrepts	Cambisols
Lp2-6	7521	CZ	Ochrepts	Cambisols
Lz-0	6936	FR	Udalfs	Cambisols
Mc-0	7252	UK	Orthods	Podzols
Me-0	7250	DE	Ochrepts	Cambisols
Mer-6	98053	ES	Xeralfs	Vertisols
Mh-0	7255	PL	Ochrepts	Cambisols
Mir-0	8337	IT	Udolls	Cambisols
Mnz-0	7244	DE	Udolls	Cambisols
Mr-0	7522	IT	Udalfs	Cambisols
Mrk-0	6937	DE	Udalfs	Cambisols
Ms-0	6938	RU	Aquolls	Albeluvisols
Mt-0	6939	LY	Psamments	Leptosols
Mz-0	6940	DE	Ochrepts	Cambisols
N13	7438	RU	Aquods	Podzols
Na-1	8343	FR	Udalfs	Cambisols
Nc-1	7430	FR	Udalfs	Luvisols
Nd-1	6942	DE	Udalfs	Luvisols
Nemrut-1	9257	TR	Cryepts	Luvisols
NFA-10	6943	UK	Udalfs	Luvisols
NFA-8	6944	UK	Udalfs	Luvisols
Niel-2	98054	DE	Udalfs	Luvisols
Nok-3	6945	NL	Aquents	Fluvisols
Np-0	7268	DE	Udalfs	Cambisols
Nw-0	7258	DE	Udalfs	Cambisols
Ob-0	7276	DE	Udolls	Cambisols
Old-1	7280	DE	Udalfs	Podzols
Omo2-1	7518	SE	Udalfs	Fluvisols
Omo2-3	7519	SE	Udalfs	Fluvisols
Or-0	7282	DE	Udolls	Cambisols
Ove-0	7287	DE	Aquents	Fluvisols
Oy-0	6946	NO	Orthods	Podzols
Ped-0	98055	ES	Xerolls	Cambisols
Per-1	8354	RU	Aquolls	Phaeozems
PHW-37	7508	FR	Udolls	Cambisols
Pla-0	7300	ES	Ustolls	Cambisols
Pna-10	7526	USA	Udalfs	Luvisols
Pna-17	7523	USA	Udalfs	Luvisols
Pog-0	7306	CA	Orthods	Podzols
Pra-6	98056	ES	Xerolls	Luvisols
Pro-0	8213	ES	Xerolls	Cambisols
Pu2-23	6951	CZ	Ochrepts	Cambisols
Pu2-7	6956	CZ	Ochrepts	Cambisols
Ra-0	6958	FR	Udalfs	Luvisols
Rd-0	8366	DE	Udalfs	Cambisols
Rennes-1	6959	FR	Udalfs	Luvisols
Ri-0	7317	CA	Aqualfs	Cambisols
Rmx-A02	7524	USA	Psamments	Luvisols
Rmx-A180	7525	USA	Psamments	Luvisols
Rou-0	7320	FR	Udalfs	Cambisols
RRS-10	7515	USA	Udalfs	Luvisols
RRS-7	7514	USA	Udalfs	Luvisols
Rubeznhoe-1	7323	UA	Udolls	Chernozems
Sap-0	8378	CZ	Udalfs	Cambisols
Sapporo-0	7330	JP	Udalfs	Cambisols
Sav-0	7340	CZ	Udalfs	Cambisols
Se-0	6961	ES	Xerolls	Luvisols
Seattle-0	8245	USA	Xerands	Cambisols
Sei-0	7333	IT	Orthods	Cambisols
Sha	6962	AF	Orthents	Cryosols
Si-0	7337	DE	Ochrepts	Cambisols
Sorbo	6963	TJ	Xerepts	Calcisols
Sp-0	7343	DE	Udolls	Cambisols
Spr1-6	6965	SE	Ochrepts	Cambisols
Sq-1	6966	UK	Udalfs	Luvisols
Sq-8	6967	UK	Udalfs	Luvisols
St-0	8387	SE	Orthods	Cambisols
Star-8	98060	DE	Udalfs	Cambisols
Stw-0	8388	IR	Orthents	Leptosols
Ta-0	8389	CZ	Ochrepts	Cambisols
Tamm-2	6968	FI	Orthods	Podzols
Tamm-27	6969	FI	Orthods	Podzols
Te-0	7352	FI	Orthods	Gleysols
Ting-1	7354	SE	Orthods	Podzols
Tiv-1	7355	IT	Xerolls	Cambisols
Ts-1	6970	ES	Xerolls	Luvisols
Ts-5	6971	ES	Xerolls	Luvisols
Tscha-1	7372	AU	Ochrepts	Luvisols
Tsu-0	7373	JP	Udalfs	Cambisols
Tsu-1	6972	JP	Udalfs	Cambisols
Tu-0	8395	ET	Psamments	Cambisols
Tu-Scha-9	98062	DE	Udalfs	Cambisols
Tu-V-13	98063	DE	Udalfs	Luvisols
Tu-Wa-1-2	98064	DE	Udalfs	Luvisols
Ty-0	7351	UK	Orthods	Podzols
Ull2-3	6973	SE	Psamments	Cambisols
Uod-1	6975	AU	Ochrepts	Cambisols
Uod-7	6976	AU	Ochrepts	Cambisols
Utrecht	7382	NL	Psamments	Cambisols
Van-0	6977	CA	Xerolls	Cambisols
Vash-1	9116	GE	Ustolls	Luvisols
Ven-1	7384	NL	Ochrepts	Cambisols
Wa-1	6978	PL	Aquolls	Chernozems
WalHasB-4	98066	DE	Udalfs	Cambisols
Wc-1	7404	DE	Udolls	Cambisols
Wei-0	6979	CH	Udepts	Cambisols
Wl-0	7411	DE	Udalfs	Cambisols
Ws-0	6980	BY	Udalfs	Albeluvisols
Ws-2	6981	BY	Udalfs	Albeluvisols
Wt-5	6982	DE	Udolls	Cambisols
Xan-1	9065	AZ	Xererts	Cambisols
Yeg-1	9127	AM	Xerolls	Kastanozems
Yo-0	6983	USA	Xerepts	Luvisols
Zdr-1	6984	CZ	Udalfs	Cambisols
Zdr-6	6985	CZ	Udalfs	Cambisols
