# Supplementary material for: Genetic Variability of Arabidopsis thaliana Mature Root System Architecture and Genome-Wide Association Study
Source: Front Plant Sci. 2022 Jan 28;12:814110. doi: 10.3389/fpls.2021.814110 (PMC8831901; doi:10.3389/fpls.2021.814110)
Supplement: Supplementary file 9 [file Table_6.XLSX]

## Sheet: Sheet1
Supplementary Table 5: Full list of genes detected in associated window with appropriate RSA traits for which they were indentified.
Trait1	Trait2	Trait3	Trait4	Unique genes	Gene name
Root_Shoot_ratio				AT5G59290.2	UDP-GLUCURONIC ACID DECARBOXYLASE 3
Root_Shoot_ratio				AT5G59240.1	Ribosomal protein S8e family protein
1st order LRs				AT2G46920.1	Protein phosphatase 2C family protein
Convex_area				AT5G48940.1	RGF1 INSENSITIVE 2
LR Density				AT4G13930.1	SHM4, serine hydroxymethyltransferase 4
Root_Shoot_ratio				AT4G11240.1	type I serine/threonine protein phosphatase
Root_Shoot_ratio				AT4G20140.1	GASSHO1, GSO1, SCHENGEN 3, SGN3
Root_Shoot_ratio				AT4G11260.1	ENHANCED DOWNY MILDEW 1, ENHANCER OF TIR1-1 AUXIN RESISTANCE 3
Root_Shoot_ratio				AT4G19120.1	EARLY-RESPONSIVE TO DEHYDRATION 3
RSA_depth				AT1G47056.1	VIER F-BOX PROTEINE 1
RSA_depth	PR_length			AT4G16515.1	ROOT MERISTEM GROWTH FACTOR 6
RSA_depth				AT5G04290.1	KOW DOMAIN-CONTAINING TRANSCRIPTION FACTOR 1
RSA_depth	PR_length			AT3G19600.1	C-TERMINAL DOMAIN PHOSPHATASE-LIKE 5
Total_Root_Length				AT1G14130.1	DIOXYGENASE FOR AUXIN OXIDATION 1
Total_Root_Length				AT1G62810.1	COPPER AMINE OXIDASE1
Total_Root_Length				AT1G14120.1	ATDAO2, AUXIN OXIDASE
Shoot_Biomass				AT5G01730.1	SCAR FAMILY PROTEIN 4, WAVE3
Shoot_Biomass				AT3G23560.1	ABERRANT LATERAL ROOT FORMATION 5
Shoot_Root_ratio	Root_Shoot_ratio			AT5G65980.1	PIN-LIKES 7
Shoot_Root_ratio	Root_Shoot_ratio			AT5G65970.1	MILDEW RESISTANCE LOCUS O 10
Shoot_Root_ratio				AT5G57710.1	SUPPRESSOR OF MAX2 1
Solidity				AT5G40190.1	calmodulin-binding protein
Width_Depth_ratio				AT3G16690.1	SWEET16, Nodulin MtN3 family protein
Width_Depth_ratio				AT3G16785.1	PHOSPHOLIPASE D P1
Width_Depth_ratio	Depth_Width_ratio			AT1G11310.1	MILDEW RESISTANCE LOCUS O 2, POWDERY MILDEW RESISTANT 2
Width_Depth_ratio				AT1G17880.1	BASIC TRANSCRIPTION FACTOR 3
Projected_Area	Total_Root_Length			AT5G05945.1	pre-tRNA tRNA-Asp (anticodon: GTC)
Convex_area				AT5G59740.1	UDP-N-acetylglucosamine (UAA) transporter family
Convex_area				AT5G59700.1	Protein kinase superfamily protein
Convex_area				AT5G02385.1	pre-tRNA tRNA-Lys (anticodon: CTT)
Convex_area				AT5G59720.1	HEAT SHOCK PROTEIN 18.2
Convex_area				AT5G02330.1	Cysteine/Histidine-rich C1 domain family protein
Convex_area				AT5G02340.1	Cysteine/Histidine-rich C1 domain family protein
Convex_area				AT5G59710.1	ATVIP2, NEGATIVE ON TATA LESS2B, NOT2B, VIP2, VIRE2 INTERACTING PROTEIN 2
Convex_area				AT5G02370.1	ATP binding microtubule motor family protein
Root_Shoot_ratio				AT5G59300.1	UBIQUITIN CARRIER PROTEIN 7
Root_Shoot_ratio				AT4G19090.1	transmembrane protein, putative (DUF594
Root_Shoot_ratio				AT5G59280.1	PUMILIO 16
Root_Shoot_ratio				AT5G59270.1	L-TYPE LECTIN RECEPTOR KINASE II.2
Root_Shoot_ratio				AT5G59260.1	L-TYPE LECTIN RECEPTOR KINASE II.1
Root_Shoot_ratio				AT4G19095.1	hypothetical protein;
Root_Shoot_ratio				AT4G19080.1	hypothetical protein (DUF594)
Root_Shoot_ratio				AT5G59250.1	HP59
RSA_depth				AT2G44250.1	tRNA-splicing ligase, putative (DUF239);
RSA_depth				AT2G44230.1	hypothetical protein (DUF946)
RSA_depth				AT2G44210.2	carboxyl-terminal peptidase (DUF239);(
RSA_depth	PR_length			AT3G19615.1	beta-1,4-xylosidase
Shoot_Biomass				AT5G01740.1	Nuclear transport factor 2 (NTF2) family protein;
Shoot_Biomass				AT5G01710.1	methyltransferase;
Shoot_Biomass				AT5G10060.1	ENTH/VHS family protein
Shoot_Root_ratio	Root_Shoot_ratio			AT5G65960.1	GTP binding protein
Shoot_Root_ratio	Root_Shoot_ratio			AT5G66005.3	Expressed protein
Shoot_Root_ratio				AT5G57700.3	BNR/Asp-box repeat family protein
Solidity				AT5G40110.1	transposable_element_gene
Solidity				AT1G65985.1	transmembrane protein, putative (DUF247)
Solidity				AT5G40140.1	RING/U-box superfamily protein with ARM repeat domain-containing protein
Solidity				AT4G13996.1	Pseudogene of AT2G35345
Solidity				AT5G40150.1	Peroxidase superfamily protein
Solidity				AT3G29796.1	hypothetical protein
Solidity				AT4G13990.1	Exostosin family protein
Solidity				AT5G47340.1	alpha/beta-Hydrolases superfamily protein
Total_Root_Length				AT3G29830.1	F-box/RNI-like superfamily protein
Total_Root_Length				AT3G29970.1	B12D protein
Width	Convex_area			AT5G42050.1	DCD (Development and Cell Death) domain protein
Width_Depth_ratio	Width			AT5G41660.1	transmembrane protein
Width_Depth_ratio				AT3G16760.1	Tetratricopeptide repeat (TPR)-like superfamily protein
Width_Depth_ratio	Width			AT1G79915.1	Putative methyltransferase family protein
Width_Depth_ratio	Width			AT5G41640.1	hypothetical protein (DUF626)
Width_Depth_ratio				AT3G16712.1	hypothetical protein
Width_Depth_ratio				AT3G16750.1	hypothetical protein
1st order LRs				AT2G47680.1	zinc finger (CCCH type) helicase family protein
1st order LRs				AT2G46940.1	unknown protein,
1st order LRs				AT2G47650.1	UDP-xylose synthase 4
1st order LRs				AT2G47640.2	Small nuclear ribonucleoprotein family protein
1st order LRs				AT2G47700.1	RING/U-box superfamily protein
1st order LRs				AT1G51960.1	Q-DOMAIN 27
1st order LRs				AT2G39890.1	PROT 1, proline transporter 1
1st order LRs				AT2G46910.1	Plastid-lipid associated protein PAP / fibrillin family protein
1st order LRs				AT2G47670.1	Plant invertase/pectin methylesterase inhibitor superfamily protein
1st order LRs				AT2G46930.1	Pectinacetylesterase family protein
1st order LRs				AT2G47690.1	NADH-ubiquinone oxidoreductase-like protein
1st order LRs				AT2G39880.1	myb domain protein 25
1st order LRs				AT2G39930.1	isoamylase 1
1st order LRs				AT1G51980.1	Insulinase (Peptidase family M16) protein
1st order LRs				AT2G39920.1	HAD superfamily, subfamily IIIB acid phosphatase
1st order LRs				AT2G46915.1	DUF3754 family protein, putative
1st order LRs				AT2G46950.2	cytochrome P450, family 709, subfamily B, polypeptide 2
1st order LRs				AT1G51970.1	B3 domain protein
1st order LRs				AT2G39910.1	ARM repeat superfamily protein
1st order LRs				AT2G47710.1	Adenine nucleotide alpha hydrolases-like superfamily protein
1st order LRs				AT1G51965.1	ABA OVERLY-SENSITIVE 5
1st order LRs				AT2G39900.1	a family of actin bundlers with distinct expression patterns. WLIM2a
All LRs				AT3G05960.1	sugar transporter 6
All LRs				AT3G05950.1	RmlC-like cupins superfamily protein
All LRs				AT3G05940.1	organic solute transporter ostalpha protein (DUF300)
All LRs				AT3G05970.1	long-chain acyl-CoA synthetase 6
All LRs				AT3G05935.2	hypotetical protein
All LRs				AT3G05936.2	hypotetical protein
All LRs				AT3G05937.1	hypotetical protein
All LRs				AT3G05920.2	Heavy metal transport/detoxification superfamily protein
All LRs				AT3G05930.1	GLP8, germin-like protein 8
Projected_Area	Root_biomass			AT4G22510.1	transmembrane protein
Projected_Area	Root_biomass			AT4G22530.1	S-adenosyl-L-methionine-dependent methyltransferases superfamily protein
Projected_Area	RSA_length			AT5G05940.1	ROP (RHO OF PLANTS) GUANINE NUCLEOTIDE EXCHANGE FACTOR 5
Projected_Area	Root_biomass			AT4G22513.1	Protease inhibitor/seed storage/LTP family protein
Projected_Area	Root_biomass			AT4G22517.1	Protease inhibitor/seed storage/LTP family protein
Projected_Area	Root_biomass			AT4G22540.1	ORP2A, OSBP(OXYSTEROL BINDING PROTEIN)-RELATED PROTEIN 2A
Projected_Area				AT5G05970.2	NEURAL PRECURSOR CELL EXPRESSED, DEVELOPMENTALLY DOWN-REGULATED GENE 1
Projected_Area	RSA_length			AT5G05950.1	MATERNAL EFFECT EMBRYO ARREST 60, MEE60
Projected_Area	RSA_length			AT5G05930.1	GUANYLYL CYCLASE 1
Projected_Area				AT5G05980.1	DHFS-FPGS HOMOLOG B, FOLYLPOLYGLUTAMATE SYNTHETASE 1
Projected_Area	RSA_length			AT5G05965.1	cell wall RBR3-like protein
Projected_Area	Root_biomass			AT4G22490.1	Bifunctional inhibitor/lipid-transfer protein/seed storage 2S albumin superfamily protein;
Projected_Area	Root_biomass			AT4G22520.1	Bifunctional inhibitor/lipid-transfer protein/seed storage 2S albumin superfamily protein;
Projected_Area	Root_biomass			AT4G22505.1	Bifunctional inhibitor/lipid-transfer protein/seed storage 2S albumin superfamily protein
Projected_Area	RSA_length			AT5G05960.1	Bifunctional inhibitor/lipid-transfer protein/seed storage 2S albumin superfamily protein
Convex_area				AT5G56210.1	WPP DOMAIN INTERACTING PROTEIN 2
Convex_area				AT5G56230.1	PRENYLATED RAB ACCEPTOR 1.G2
Convex_area				AT5G59732.1	Potential natural antisense gene, locus overlaps with AT5G59730 The mRNA is cell-to-cell mobile
Convex_area	Projected_Area			AT5G40348.1	Potential natural antisense gene, locus overlaps with AT5G40350
Convex_area				AT5G56220.1	P-loop containing nucleoside triphosphate hydrolases superfamily protein
Convex_area	Projected_Area			AT5G40350.1	MYB DOMAIN PROTEIN 24
Convex_area	Projected_Area			AT5G40360.1	MYB DOMAIN PROTEIN 115
Convex_area				AT5G48965.1	MUSTANG 6, transposable_element_gene
Convex_area				AT5G48970.1	mitochondrial thiamin diphosphate carrier.
Convex_area	Projected_Area			AT5G40384.1	MICRORNA866A
Convex_area				AT5G02380.1	METALLOTHIONEIN 2B, MT2B
Convex_area				AT5G48953.1	LOW-MOLECULAR-WEIGHT CYSTEINE-RICH 86
Convex_area	Width			AT5G48945.1	LCR46, LOW-MOLECULAR-WEIGHT CYSTEINE-RICH 46
Convex_area				AT5G42070.1	hypothetical protein
Convex_area				AT5G59750.2	HOMOLOG OF RIBA 3
Convex_area				AT5G56240.2	hapless protein
Convex_area				AT5G56250.2	HAPLESS 8
Convex_area				AT5G48960.1	HAD-superfamily hydrolase, subfamily IG, 5-nucleotidase
Convex_area	Projected_Area			AT5G40370.2	GLUTAREDOXIN C2
Convex_area				AT5G59730.1	EXOCYST SUBUNIT EXO70 FAMILY PROTEIN H7
Convex_area				AT5G02390.1	DUO1-ACTIVATED UNKNOWN 1, TON1 RECRUITING MOTIF 16
Convex_area				AT5G48950.1	DHNA-COA THIOESTERASE 2, DHNAT2
Convex_area				AT5G02360.1	DC1 domain-containing protein;
Convex_area	Projected_Area			AT5G40382.1	Cytochrome c oxidase subunit Vc family protein
Convex_area	Projected_Area			AT5G40380.1	CYSTEINE-RICH RLK (RECEPTOR-LIKE PROTEIN KINASE) 42
Convex_area				AT5G02350.1	Cysteine/Histidine-rich C1 domain family protein
Depth_Width_ratio				AT1G29650.1	transposable_element_gene; non-LTR retrotransposon family
Depth_Width_ratio				AT1G29660.1	GDSL-motif esterase/acyltransferase/lipase
LR Density				AT5G23160.1	unknown protein
LR Density				AT5G23150.2	Tudor/PWWP/MBT domain-containing protein, ENHANCER OF AG-4 2
LR Density				AT5G46250.3	RNA-binding protein
LR Density				AT1G58050.1	RNA helicase family protein
LR Density				AT1G58060.1	RNA helicase family protein
LR Density				AT1G58060.1	RNA helicase family protein
LR Density				AT4G13920.1	RLP50, receptor like protein 50
LR Density				AT4G13950.1	RALFL31, ralf-like 31
LR Density				AT5G23170.1	Protein kinase superfamily protein
LR Density				AT5G23120.2	photosystem II stability/assembly factor, chloroplast (HCF136)
LR Density				AT5G06860.1	PGIP1, polygalacturonase inhibiting protein 1
LR Density				AT5G23130.1	Peptidoglycan-binding LysM domain-containing protein
LR Density				AT5G06930.2	nucleolar-like protein
LR Density				AT5G23140.1	NCLPP7, nuclear-encoded CLP protease P7
LR Density				AT5G46280.2	MINICHROMOSOME MAINTENANCE 3
LR Density				AT4G13940.1	MATERNAL EFFECT EMBRYO ARREST 58, gne silencing
LR Density				AT5G06920.1	FASCICLIN-like arabinogalactan protein 21 precursor
LR Density				AT5G46260.1	disease resistance protein (TIR-NBS-LRR class) family
LR Density				AT5G46270.2	Disease resistance protein (TIR-NBS-LRR class) family
LR Density				AT4G13955.1	defensin-like protein
LR Density				AT1G58055.1	Defensin-like (DEFL) family protein
LR Density				AT5G06900.1	cytochrome P450, family 93, subfamily D, polypeptide 1
LR Density				AT5G06905.1	cytochrome P450
LR Density				AT5G06850.1	C2 calcium/lipid-binding plant phosphoribosyltransferase family protein
LR Density				AT1G58080.1	ATP phosphoribosyl transferase 1
LR Density				AT5G06910.1	ATJ6, J-domain protein 6
PR_length				AT4G35263	not found
PR_length				AT4G35270.1	NIN-LIKE PROTEIN 2, NLP2
PR_length				AT4G35260.1	ISOCITRATE DEHYDROGENASE I
PR_length				AT4G35250.1	HCF244, HIGH CHLOROPHYLL FLUORESCENCE PHENOTYPE 244
PR_length				AT4G35240.1	DNA-directed RNA polymerase subunit beta, putative (DUF630 and DUF632);
Root_Shoot_ratio				AT1G44414.1	zinc-ribbon domain protein
Root_Shoot_ratio				AT1G44510.1	transposable_element_gene
Root_Shoot_ratio				AT4G11270.1	Transducin/WD40 repeat-like superfamily protein
Root_Shoot_ratio				AT5G59230.1	transcription factor-like protein
Root_Shoot_ratio				AT4G19070.1	Putative membrane lipoprotein
Root_Shoot_ratio				AT1G44382.1	pseudogene of RNA-directed DNA polymerase (reverse transcriptase)-related family protein
Root_Shoot_ratio				AT4G19110.2	Protein kinase superfamily protein
Root_Shoot_ratio				AT4G20115.1	pre-tRNA tRNA-Thr (anticodon: AGT)
Root_Shoot_ratio				AT4G20100.1	PQ-loop repeat family protein / transmembrane family protein;
Root_Shoot_ratio				AT4G19060.1	P-loop containing nucleoside triphosphate hydrolases superfamily protein
Root_Shoot_ratio				AT4G20130.1	PLASTID TRANSCRIPTIONALLY ACTIVE 14, PTAC14, TAC14
Root_Shoot_ratio				AT4G19100.1	PHOTOSYNTHESIS AFFECTED MUTANT 68
Root_Shoot_ratio				AT4G19050.1	NB-ARC domain-containing disease resistance protein
Root_Shoot_ratio				AT4G20095.3	hypothetical protein (DUF626)
Root_Shoot_ratio				AT4G19112.1	FGENESH2
Root_Shoot_ratio				AT4G20150.1	excitatory amino acid transporter
Root_Shoot_ratio				AT4G20090.1	EMBRYO DEFECTIVE 1025
Root_Shoot_ratio				AT1G44478.1	Cyclophilin
Root_Shoot_ratio				AT1G44542.1	CYCLASE3
Root_Shoot_ratio				AT4G20110.2	BINDING PROTEIN OF 80 KDA 3;1, BP80-3;1, VACUOLAR SORTING RECEPTOR 3;1, VACUOLAR SORTING RECEPTOR 7, VSR3;1, VSR7
Root_Shoot_ratio				AT1G44446.1	ARABIDOPSIS THALIANA CHLOROPHYLL A OXYGENASE
Root_Shoot_ratio				AT4G11250.1	AGAMOUS-LIKE 52, AGL52
Root_Shoot_ratio				AT4G11280.1	1-AMINOCYCLOPROPANE-1-CARBOXYLIC ACID (ACC) SYNTHASE 6
RSA_depth				AT1G47128.1	RESPONSIVE TO DEHYDRATION 21
RSA_depth	PR_length			AT4G16510.1	YbaK/aminoacyl-tRNA synthetase-associated domain-containing protein
RSA_depth				AT5G04260.1	WCRKC THIOREDOXIN 2
RSA_depth				AT5G04280.1	RNA-BINDING GLYCINE-RICH PROTEIN B3
RSA_depth	PR_length			AT3G19630.1	Radical SAM superfamily protein
RSA_depth	PR_length			AT5G43440.1	protein whose sequence is similar to ACC oxidase
RSA_depth	PR_length			AT5G43450.1	protein whose sequence is similar to ACC oxidase
RSA_depth	PR_length			AT4G14415.1	pre-tRNA tRNA-Thr
RSA_depth	PR_length			AT5G43455.1	pre-tRNA tRNA-Ala (anticodon: AGC)
RSA_depth	PR_length			AT3G19670.1	PRE-MRNA-PROCESSING PROTEIN 40B
RSA_depth				AT2G44200.1	pre-mRNA splicing factor domain-containing protein
RSA_depth	PR_length			AT4G16500.1	PHYTOCYSTATIN 4
RSA_depth	PR_length			AT4G14403	not found
RSA_depth				AT2G44220.1	NEP-interacting protein (DUF239)
RSA_depth				AT2G44240.1	NEP-interacting protein (DUF239)
RSA_depth	PR_length			AT5G43490.1	myb-like protein X
RSA_depth				AT2G44255.1	long_noncoding_rna, potential natural antisense gene, locus overlaps with AT2G44260
RSA_depth	PR_length			AT3G19610.1	hypothetical protein (DUF936)
RSA_depth	PR_length			AT3G19660.1	hypothetical protein
RSA_depth	PR_length			AT3G19663.1	hypothetical protein
RSA_depth	PR_length			AT4G16530.1	hypothetical protein
RSA_depth	PR_length			AT5G43480.1	hypothetical protein
RSA_depth	PR_length			AT5G43470.1	HYPERSENSITIVE RESPONSE TO TCV, RECOGNITION OF PERONOSPORA PARASITICA 8, RESISTANT TO CMV(Y) 1
RSA_depth	PR_length			AT5G43460.1	HR-like lesion-inducing protein-like protein
RSA_depth	PR_length			AT4G14385.1	histone acetyltransferase subunit NuA4-domain protein
RSA_depth	PR_length			AT4G16540.1	Heat shock protein HSP20/alpha crystallin family
RSA_depth	PR_length			AT3G19620.1	Glycosyl hydrolase family protein;
RSA_depth	PR_length			AT5G43430.1	ELECTRON TRANSFER FLAVOPROTEIN BETA
RSA_depth				AT5G04275.1	EARLY ACTIVATION TAGGED, EAT, MICRORNA 172, MICRORNA172B, MIR172, MIR172B
RSA_depth				AT2G44260.2	DUF946 family protein (DUF946)
RSA_depth	PR_length			AT4G14370.1	Disease resistance protein (TIR-NBS-LRR class) family
RSA_depth				AT5G04270.1	DHHC-type zinc finger family protein
RSA_depth	PR_length			AT3G19650.1	cyclin-like protein
RSA_depth	PR_length			AT4G14380.1	cotton fiber protein;
RSA_depth	PR_length			AT4G14410.1	BASIC HELIX-LOOP-HELIX 104
RSA_depth	PR_length			AT4G16520.1	AUTOPHAGY 8F
RSA_depth	PR_length			AT5G43510.2	ATLURE1.2
RSA_depth	PR_length			AT3G19640.1	ARABIDOPSIS THALIANA MAGNESIUM TRANSPORT 4
RSA_depth	PR_length			AT4G14390.1	Ankyrin repeat family protein
RSA_depth	PR_length			AT5G43500.1	ACTIN-RELATED PROTEIN 9
RSA_depth	PR_length			AT4G14400.1	ACCELERATED CELL DEATH 6, ACD6
RSA_depth				AT5G04267.1	a small protein and has either evidence of transcription or purifying selection.
RSA_length				AT1G14140.1	UNCOUPLING PROTEIN 3
RSA_length				AT4G10865.1	transposable_element_gene
RSA_length				AT4G10850.1	SWEET7
RSA_length				AT1G14090.1	pseudogene of Pentatricopeptide repeat (PPR) superfamily protein
RSA_length				AT1G62770.1	Plant invertase/pectin methylesterase inhibitor superfamily protein
RSA_length				AT1G14150.1	PHOTOSYNTHETIC NDH SUBCOMPLEX L 2
RSA_length				AT1G62830.1	Lysine-Specific Demethylase1
RSA_length				AT4G10860.1	hypothetical protein
RSA_length				AT4G10870.1	hypothetical protein
RSA_length				AT4G10880.1	hypothetical protein
RSA_length				AT1G14110.1	FUCOSYLTRANSFERASE 9
RSA_length				AT1G14100.1	FUCOSYLTRANSFERASE 8
RSA_length				AT1G14080.1	FUCOSYLTRANSFERASE 6
RSA_length				AT1G62780.1	dimethylallyl, adenosine tRNA methylthiotransferase
RSA_length				AT5G05920.1	DEOXYHYPUSINE SYNTHASE, DHS, EDA22, EMBRYO SAC DEVELOPMENT ARREST 22
RSA_length				AT1G14160.1	CASP-LIKE PROTEIN 1A1
RSA_length				AT1G62820.1	Calcium-binding EF-hand family protein
RSA_length				AT1G62790.1	Bifunctional inhibitor/lipid-transfer protein/seed storage 2S albumin superfamily protein
RSA_length				AT1G62800.2	ASPARTATE AMINOTRANSFERASE 4
Shoot_Biomass				AT1G36225.1	transposable_element_gene
Shoot_Biomass				AT1G36250.1	transposable_element_gene
Shoot_Biomass				AT1G36260.1	transposable_element_gene
Shoot_Biomass				AT1G36270.1	transposable_element_gene
Shoot_Biomass				AT1G36290.1	transposable_element_gene
Shoot_Biomass				AT1G36300.1	transposable_element_gene
Shoot_Biomass				AT5G10040.1	transmembrane protein
Shoot_Biomass				AT5G53080.1	Tetratricopeptide repeat (TPR)-like superfamily protein
Shoot_Biomass				AT5G10020.1	SUCROSE-INDUCED RECEPTOR KINASE 1
Shoot_Biomass				AT5G01720.1	RNI-like superfamily protein
Shoot_Biomass				AT5G10070.2	RNase L inhibitor protein-like protein
Shoot_Biomass				AT5G53110.1	RING/U-box superfamily protein
Shoot_Biomass				AT5G53070.1	Ribosomal protein L9/RNase H1
Shoot_Biomass				AT1G36240.1	Ribosomal protein L7Ae/L30e/S12e/Gadd45 family protein
Shoot_Biomass				AT3G23580.1	RIBONUCLEOTIDE REDUCTASE 2A
Shoot_Biomass				AT5G01715.1	pseudogene of RNI-like superfamily protein;
Shoot_Biomass				AT5G01700.2	Protein phosphatase 2C family protein
Shoot_Biomass				AT5G01732.1	Potential natural antisense gene, locus overlaps with AT5G01730
Shoot_Biomass				AT5G52090.1	P-loop containing nucleoside triphosphate hydrolases superfamily protein
Shoot_Biomass				AT5G10030.1	OCS ELEMENT BINDING FACTOR 4, TGACG MOTIF-BINDING FACTOR 4
Shoot_Biomass				AT5G01712	not found
Shoot_Biomass				AT5G01734	not found
Shoot_Biomass				AT5G10050.1	NAD(P)-binding Rossmann-fold superfamily protein
Shoot_Biomass				AT5G53100.1	NAD(P)-binding Rossmann-fold superfamily protein
Shoot_Biomass				AT3G23590.1	MED33A, MED5A, REF4-RELATED 1, RFR1
Shoot_Biomass				AT1G36280.1	L-Aspartase-like family protein
Shoot_Biomass				AT1G36230.1	hypothetical protein
Shoot_Biomass				AT1G36272.1	hypothetical protein
Shoot_Biomass				AT5G10010.1	HEAT INTOLERANT 4
Shoot_Biomass				AT5G53060.1	ENHANCED STRESS RESPONSE 1, HOS5, REGULATOR OF CBF GENE EXPRESSION 3, SHI1, SHINY 1
Shoot_Biomass				AT3G23570.1	alpha/beta-Hydrolases superfamily protein
Shoot_Root_ratio				AT1G57565.1	SWI-SNF-related chromatin binding protein
Shoot_Root_ratio	Root_Shoot_ratio			AT5G65950.1	ROG2
Shoot_Root_ratio	Root_Shoot_ratio			AT5G66010.1	RNA-binding (RRM/RBD/RNP motifs) family protein
Shoot_Root_ratio				AT1G57430.1	pre-tRNA tRNA-Tyr
Shoot_Root_ratio				AT1G57410.1	pre-tRNA tRNA-Tyr
Shoot_Root_ratio				AT1G57440.1	pre-tRNA tRNA-Tyr
Shoot_Root_ratio				AT1G57460.1	pre-tRNA tRNA-Tyr
Shoot_Root_ratio				AT1G57470.1	pre-tRNA tRNA-Tyr
Shoot_Root_ratio				AT1G57490.1	pre-tRNA tRNA-Tyr
Shoot_Root_ratio				AT1G57500.1	pre-tRNA tRNA-Tyr
Shoot_Root_ratio				AT1G57520.1	pre-tRNA tRNA-Tyr
Shoot_Root_ratio				AT1G57530.1	pre-tRNA tRNA-Tyr
Shoot_Root_ratio				AT1G57420.1	pre-tRNA tRNA-Ser
Shoot_Root_ratio				AT1G57450.1	pre-tRNA tRNA-Ser
Shoot_Root_ratio				AT1G57480.1	pre-tRNA tRNA-Ser
Shoot_Root_ratio				AT1G57510.1	pre-tRNA tRNA-Ser
Shoot_Root_ratio				AT1G57560.1	MYB DOMAIN PROTEIN 50
Shoot_Root_ratio				AT1G57570.1	Mannose-binding lectin superfamily protein
Shoot_Root_ratio				AT1G57550.1	Low temperature and salt responsive protein family
Shoot_Root_ratio	Root_Shoot_ratio			AT5G66020.1	IMPAIRED IN BABA-INDUCED STERILITY 2, SAC DOMAIN-CONTAINING PROTEIN 6, SACIB, SUPPRESSOR OF ACTIN 1B
Shoot_Root_ratio	Root_Shoot_ratio			AT5G66000.1	hypothetical protein
Shoot_Root_ratio				AT5G57690.1	DIACYLGLYCEROL KINASE 4
Shoot_Root_ratio	Root_Shoot_ratio			AT5G26240.1	CHLORIDE CHANNEL D
Shoot_Root_ratio	Root_Shoot_ratio			AT5G65990.1	ATAVT3
Shoot_Root_ratio				AT5G57685.1	ARABIDOPSIS THALIANA GLUTAMINE DUMPER 3
Shoot_Root_ratio				AT1G57540.1	40S ribosomal protein
Solidity				AT4G13970.1	zinc ion binding protein
Solidity				AT3G29805.1	transposable_element_gene, pseudogene
Solidity				AT3G29798.1	transposable_element_gene
Solidity				AT1G65970.1	THIOREDOXIN-DEPENDENT PEROXIDASE 2
Solidity				AT1G65980.1	THIOREDOXIN-DEPENDENT PEROXIDASE 1
Solidity				AT5G60970.1	TEOSINTE BRANCHED 1, CYCLOIDEA AND PCF TRANSCRIPTION FACTOR 5
Solidity				AT5G60990.1	RNA HELICASE10
Solidity				AT5G47320.1	RIBOSOMAL PROTEIN S19, RPS19
Solidity				AT5G61000.1	REPLICATION PROTEIN A 1D
Solidity				AT4G14020.1	Rapid alkalinization factor (RALF) family protein
Solidity				AT4G14010.1	RALF-LIKE 32
Solidity				AT5G47310.1	putative thiol peptidase family protein
Solidity				AT4G14000.1	Putative methyltransferase family protein
Solidity				AT5G40130.1	pseudogene of ribosomal protein L5 B
Solidity				AT1G65950.1	Protein kinase superfamily protein
Solidity				AT5G40180.1	Pmr5/Cas1p GDSL/SGNH-like acyl-esterase family protein
Solidity				AT3G29800.1	P-loop containing nucleoside triphosphate hydrolases superfamily protein
Solidity				AT5G60980.2	Nuclear transport factor 2 (NTF2) family protein
Solidity				AT5G47306	not found
Solidity				AT5G47290.1	myb family transcription factor
Solidity				AT4G13980.1	HEAT SHOCK TRANSCRIPTION FACTOR A5
Solidity				AT1G65960.2	GLUTAMATE DECARBOXYLASE 2
Solidity				AT5G47300.1	F-box and associated interaction domains-containing protein
Solidity				AT4G13985.1	FBD-ASSOCIATED F-BOX PROTEIN, FBD1
Solidity				AT5G61010.1	EXOCYST SUBUNIT EXO70 FAMILY PROTEIN E2
Solidity				AT5G40160.1	EMBRYO DEFECTIVE 506
Solidity				AT5G60978.1	ECA1 gametogenesis related family protein [pseudogene]
Solidity				AT3G29797.1	ECA1 gametogenesis related family protein
Solidity				AT5G40155.1	defensin-like (DEFL) family protein
Solidity				AT4G13992.1	Cysteine/Histidine-rich C1 domain family protein
Solidity				AT3G29810.1	COBRA-LIKE PROTEIN 2 PRECURSOR
Solidity				AT5G47330.1	alpha/beta-Hydrolases superfamily protein
Solidity				AT5G47350.1	alpha/beta-Hydrolases superfamily protein
Solidity				AT5G40120.1	AGAMOUS-LIKE 76
Solidity				AT5G47280.1	ADR1-LIKE 3
Solidity				AT5G40170.1	RECEPTOR LIKE PROTEIN 54
Total_Root_Length				AT3G29820.1	transposable_element_gene, pseudogene
Total_Root_Length				AT3G30120.1	pseudogene of mediator of RNA polymerase II transcription subunit
Total_Root_Length				AT3G30110.1	pseudogene of DNA-binding storekeeper protein-related transcriptional regulator
Width	Convex_area			AT5G42010.1	Transducin/WD40 repeat-like superfamily protein
Width	Convex_area			AT5G42040.1	REGULATORY PARTICLE NON-ATPASE 12B
Width	Convex_area			AT5G42060.1	DEK, chromatin associated protein
Width	Convex_area			AT5G42020.1	BIP2, LUMINAL BINDING PROTEIN
Width	Convex_area			AT5G42000.1	ATORM2, ORMDL family protein
Width	Convex_area			AT5G42030.1	ABL INTERACTOR-LIKE PROTEIN 4
Width	Convex_area			AT5G42053.1	a small protein and has either evidence of transcription or purifying selection
Width_Depth_ratio	Width			AT1G79910.1	IST1-LIKE 8
Width_Depth_ratio	Width			AT2G30010.1	TRICHOME BIREFRINGENCE-LIKE 45
Width_Depth_ratio				AT1G17900.1	transposable_element_gene; similar to unknown protein
Width_Depth_ratio	Depth_Width_ratio			AT5G26283.1	transposable_element_gene
Width_Depth_ratio	Shoot_Root_ratio	Root_Shoot_ratio	Depth_Width_ratio	AT5G26270.1	transmembrane protein
Width_Depth_ratio	Shoot_Root_ratio	Root_Shoot_ratio	Depth_Width_ratio	AT5G26260.1	TRAF-like family protein
Width_Depth_ratio	Shoot_Root_ratio	Root_Shoot_ratio	Depth_Width_ratio	AT5G26280.1	TRAF-like family protein
Width_Depth_ratio				AT3G16720.1	TOXICOS EN LEVADURA 2
Width_Depth_ratio				AT1G17820.1	testis-expressed sequence 2-like protein (DUF2404)
Width_Depth_ratio	Depth_Width_ratio			AT1G11330.2	S-locus lectin protein kinase family protein
Width_Depth_ratio				AT3G16780.1	RIBSOMAL PROTEIN LIKE 19B
Width_Depth_ratio				AT1G17850.2	Rhodanese/Cell cycle control phosphatase superfamily protein
Width_Depth_ratio	Width	Depth_Width_ratio		AT3G25170.1	RALF-LIKE 26, RALFL26
Width_Depth_ratio	Width	Depth_Width_ratio		AT3G25165.1	RALF-LIKE 25, RALFL25
Width_Depth_ratio	Width			AT1G79890.1	RAD3-like DNA-binding helicase protein
Width_Depth_ratio	Width			AT2G29995.1	PSY3-like protein;
Width_Depth_ratio	Width			AT2G30000.1	PHF5-like protein
Width_Depth_ratio				AT3G16710.1	PENTATRICOPEPTIDE REPEAT 4, PPR4
Width_Depth_ratio	Width	Depth_Width_ratio		AT3G25150.2	Nuclear transport factor 2 (NTF2) family protein with RNA binding (RRM-RBD-RNP motifs) domain-containing protein
Width_Depth_ratio	Width			AT5G41614	not found
Width_Depth_ratio	Width	Depth_Width_ratio		AT3G25120.1	Mitochondrial import inner membrane translocase subunit Tim17/Tim22/Tim23 family protein
Width_Depth_ratio	Width			AT5G41663.1	MICRORNA319B
Width_Depth_ratio	Shoot_Root_ratio	Root_Shoot_ratio	Depth_Width_ratio	AT5G26250.1	Major facilitator superfamily protein
Width_Depth_ratio	Width			AT5G41650.1	Lactoylglutathione lyase / glyoxalase I family protein
Width_Depth_ratio				AT1G17860.1	Kunitz family trypsin and protease inhibitor protein
Width_Depth_ratio	Width			AT5G41620.1	intracellular protein transporter USO1-like protein
Width_Depth_ratio				AT1G17830.1	hypothetical protein (DUF789)
Width_Depth_ratio				AT3G16730.1	HYPERSENSITIVE TO EXCESS BORON 2
Width_Depth_ratio	Width			AT1G79930.1	HEAT SHOCK PROTEIN 91
Width_Depth_ratio	Width			AT1G79920.1	Heat shock protein 70 (Hsp 70) family protein
Width_Depth_ratio	Depth_Width_ratio			AT1G11340.1	G-type lectin S-receptor-like Serine/Threonine-kinase
Width_Depth_ratio				AT1G17890.1	GER2, NAD(P)-binding Rossmann-fold superfamily protein
Width_Depth_ratio	Depth_Width_ratio			AT1G11320.1	GDSL esterase/lipase
Width_Depth_ratio	Width	Depth_Width_ratio		AT3G25140.1	GALACTURONOSYLTRANSFERASE 8, GAUT8, QUA1, QUASIMODO 1
Width_Depth_ratio				AT3G16700.1	Fumarylacetoacetate (FAA) hydrolase family
Width_Depth_ratio	Width			AT5G41630.1	F-box/RNI-like superfamily protein
Width_Depth_ratio				AT3G16740.1	FAO2; F-box and associated interaction domains-containing protein
Width_Depth_ratio				AT1G17870.1	ETHYLENE-DEPENDENT GRAVITROPISM-DEFICIENT AND YELLOW-GREEN-LIKE 3
Width_Depth_ratio				AT3G16770.1	ETHYLENE RESPONSE FACTOR 72, ETHYLENE-RESPONSIVE ELEMENT BINDING PROTEIN, RAP2.3
Width_Depth_ratio	Width	Depth_Width_ratio		AT3G25160.1	ER lumen protein retaining receptor family protein
Width_Depth_ratio	Depth_Width_ratio			AT1G11300.1	ENHANCED SHOOT GROWTH UNDER MANNITOL STRESS 1
Width_Depth_ratio	Width	Depth_Width_ratio		AT3G25180.1	CYTOCHROME P450, FAMILY 82, SUBFAMILY G, POLYPEPTIDE 1
Width_Depth_ratio	Depth_Width_ratio			AT1G11350.1	CALMODULIN-BINDING RECEPTOR-LIKE PROTEIN KINASE
Width_Depth_ratio				AT1G17840.1	ARABIDOPSIS THALIANA WHITE-BROWN COMPLEX HOMOLOG PROTEIN 11
Width_Depth_ratio	Width			AT5G41610.1	ARABIDOPSIS THALIANA CATION/H+ EXCHANGER 18
Width_Depth_ratio	Width			AT1G79900.1	ARABIDOPSIS MITOCHONDRIAL BASIC AMINO ACID CARRIER 2
Width_Depth_ratio	Width			AT2G29990.1	ALTERNATIVE NAD(P)H DEHYDROGENASE 2
Width_Depth_ratio	Width	Depth_Width_ratio		AT3G25130.1	acidic leucine-rich nuclear phosphoprotein 32 family B protein
Width_Depth_ratio	Shoot_Root_ratio	Root_Shoot_ratio	Depth_Width_ratio	AT5G26262.1	a small protein and has either evidence of transcription or purifying selection
Width_Depth_ratio	Width			AT1G79880.1	LA PROTEIN 2 (RNA recognition motif (RRM)-containing protein)
